# Supplementary material for: Identification of Genomic Associations for Adult Plant Resistance in the Background of Popular South Asian Wheat Cultivar, PBW343
Source: Front Plant Sci. 2016 Nov 8;7:1674. doi: 10.3389/fpls.2016.01674 (PMC5099247; doi:10.3389/fpls.2016.01674)
Supplement: Supplementary file 1 [file Table1.xlsx]

## Sheet: Supplementary Table 1
Supplementary Table 1 Traits measurements across nine RIL families
	PB-DZ	PB-CB	PB-JC	PB-KS	PB-KB	PB-KK	PB-P76	PB-MU	PB-KN	Number of RIL families
Population Size	80	87	90	177	88	89	178	146	187
SR-MS2009		√			√	√	√	√		5
SR -MS2010	√	√	√	√	√	√	√	√	√	9
SR -OS2010	√	√	√	√	√	√	√	√	√	9
SR -MS2011		√						√		2
YR-T2010	√	√	√	√	√	√	√	√	√	9
YR-K2010	√	√	√		√			√		5
YR-T2011						√				1
YR-K2011								√		1
LR-2010	√	√	√				√		√	5
LR-2011		√			√	√		√		4
LR-2012				√		√				2
Note: PB-DZ is the RIL population derived by PBW343 and Diniza, PB-CB is the RIL population derived by PBW343 and Crosbill, PB-JC is the RIL population derived by PBW343 and Juchi, PB-KS is the RIL population derived by PBW343 and Kenya Swara, PB-KB is the RIL population derived by PBW343 and Kingbird, PB-KK is the RIL population derived by PBW343 and Kenya Kudu, PB-P76 is the RIL population deri…
