# Supplementary material for: Identification of Genomic Associations for Adult Plant Resistance in the Background of Popular South Asian Wheat Cultivar, PBW343
Source: Front Plant Sci. 2016 Nov 8;7:1674. doi: 10.3389/fpls.2016.01674 (PMC5099247; doi:10.3389/fpls.2016.01674)
Supplement: Supplementary file 2 [file Table2.xlsx]

## Sheet: Supplementary Table 2
Supplementary Table 2 272 SSR markers used to calculate the similarity among ten founders
	WMC59-1	WMC59-2	WMC59-3	WMC59-4	WMC59-5	WMC59-6	WMC312-1	WMC312-2	WMS122-1	WMS122-2	WMS164-1	WMS164-2	WMS164-3	WMS164-4	WMS164-5	WMS296-1	WMS296-2	WMS296-3	WMS296-4	WMS296-5	WMS337-1	WMS337-2	WMS337-3	WMS337-4	WMS357-1	WMS357-2	WMS359-1	WMS359-2	WMS359-3	WMS359-4	WMS359-5	WMS359-6	WMS458-1	WMS458-2	WMS497-1	WMS497-2	WMS497-3	WMS497-4	WMS497-5	WMS497-6	WMS558-1	WMS558-2	WMS558-3	WMS558-4	WMS642-1	WMS642-2	WMC269-1	WMC269-2	WMC269-3
PBW343	0	0	0	1	1	0	0	0	0	0	0	0	0	0	0	0	0	0	0	1	0	0	0	0	1	0	0	0	0	0	1	0	0	1	0	0	0	0	0	0	0	0	0	0	0	0	0	0	1
Diniza	1	0	1	0	0	0	1	0	1	0	0	0	1	0	1	0	1	0	0	1	1	0	1	0	1	0	0	1	0	0	1	0	1	0	0	1	0	1	0	1	0	1	0	1	1	0	1	0	1
Cross Bill	1	1	0	0	1	0	1	0	1	0	0	1	1	0	0	1	0	1	0	0	0	1	0	1	1	0	1	0	1	0	0	0	1	0	0	0	0	0	1	1	1	0	1	0	0	1	1	0	1
Juchi	1	0	1	0	1	0	0	1	1	0	0	0	1	0	1	1	1	0	0	1	1	0	1	0	1	0	1	1	0	0	1	0	1	0	0	0	0	1	1	0	0	1	0	1	0	0	0	1	1
Kenya Swara	0	0	1	1	1	0	1	0	1	0	0	0	1	0	1	1	0	0	0	0	1	0	1	0	1	0	1	0	0	0	0	0	1	0	0	1	0	1	0	0	0	1	0	1	1	0	1	0	1
Kingbird	1	1	0	0	1	0	1	0	1	0	0	1	0	1	0	0	0	0	0	0	1	0	1	0	0	1	0	0	0	0	0	0	1	0	1	0	0	0	0	0	0	1	0	1	1	0	0	1	1
Kenya Kudu	1	1	0	0	1	0	1	0	1	0	0	1	1	0	0	0	0	0	0	1	1	0	1	0	1	0	0	0	0	0	0	1	1	0	0	0	0	0	0	1	0	1	0	1	1	0	1	0	1
Pavon76	1	1	0	0	1	0	1	0	1	0	1	1	0	1	0	1	1	0	0	1	1	0	1	0	1	0	1	1	0	0	0	1	1	0	1	0	0	0	0	0	0	1	0	1	0	0	0	1	1
MUU	1	0	1	0	0	1	1	0	0	1	0	0	1	0	1	1	0	0	0	0	1	0	1	0	1	0	1	0	0	1	0	0	1	0	0	1	0	0	0	1	0	1	0	1	1	0	0	1	1
Kenya Nyangumi	0	0	0	1	1	0	1	0	1	0	0	0	1	0	1	0	0	0	0	0	1	0	1	0	1	0	0	0	0	0	0	0	0	1	0	0	0	0	0	0	0	1	0	1	1	0	1	0	1
[truncated: 223 more columns]
