# Supplementary material for: Identification of Genomic Associations for Adult Plant Resistance in the Background of Popular South Asian Wheat Cultivar, PBW343
Source: Front Plant Sci. 2016 Nov 8;7:1674. doi: 10.3389/fpls.2016.01674 (PMC5099247; doi:10.3389/fpls.2016.01674)
Supplement: Supplementary file 3 [file Table3.XLSX]

## Sheet: Supplementary Table 3
Marker	Chromosome	Linage Group	Position (cM)
wPt-6139	1AS	1	0
wPt-665725	1AS	1	6.69
wPt-2872	1AS	1	19.25
wPt-665590	1AS	1	35.32
wPt-9429	1AS	1	38.67
wPt-731282	1AS	1	55.09
wPt-664972	1AS	1	55.3
wPt-664968	1AS	1	55.76
wPt-733777	1AS	1	70.83
wPt-8172	1AS	1	80.48
wPt-734078	1AS	1	101.04
wPt-734027	1AS	1	102.86
wPt-741357	1AS	1	109.16
wPt-664778	1AS	1	109.89
wPt-666776	1AS	1	110.09
wPt-2527	1AS	1	118.18
wPt-731843	1AS	1	123.75
wPt-671698	1AS	1	124
wPt-729972	1AS	1	126.26
wPt-666424	1AS	1	136.62
wPt-730136	1AS	1	137.76
wPt-3347	1AS	1	138.64
wPt-732144	1AL	2	0
wPt-732616	1AL	2	6.84
wPt-5160	1AL	2	6.84
wPt-7147	1AL	2	6.9
wPt-6005	1AL	2	8.02
wPt-0258	1AL	2	15.72
wPt-668205	1AL	2	19.93
wPt-1786	1AL	2	24.16
wPt-664703	1AL	2	24.44
tPt-6091	1AL	2	25.28
wPt-664593	1AL	2	25.48
wPt-0432	1AL	2	26.1
wPt-4065	1AL	2	26.1
wPt-3836	1AL	2	28.11
wPt-732377	1AL	2	28.34
wPt-666087	1AL	2	28.34
wPt-734285	1AL	2	28.41
wPt-669294	1AL	2	28.41
wPt-667288	1AL	2	28.41
wPt-732881	1AL	2	28.41
wPt-734288	1AL	2	28.41
wPt-8644	1AL	2	28.41
tPt-1419	1AL	2	28.41
wPt-730902	1AL	2	28.41
wPt-6754	1AL	2	28.41
wPt-733820	1AL	2	28.41
tPt-7724	1AL	2	28.41
wPt-732717	1AL	2	28.41
wPt-3712	1AL	2	28.41
wPt-669800	1AL	2	28.41
wPt-2976	1AL	2	28.61
wPt-2497	1AL	2	28.81
wPt-6853	1AL	2	31.12
wPt-744613	1AL	2	32.17
wPt-1011	1AL	2	33.17
tPt-1012	1AL	2	53.84
wPt-667252	1AL	2	54.85
wPt-2315	1BS	3	0
wPt-2389	1BS	3	12.19
wPt-9639	1BS	3	15.37
wPt-6442	1BS	3	17.51
wPt-8320	1BS	3	20.42
wPt-9524	1BS	3	21.76
wPt-7094	1BS	3	22.87
wPt-8267	1BS	3	23
wPt-3477	1BS	3	23.93
wPt-7259	1BS	3	24.16
wPt-9977	1BS	3	25.25
wPt-0260	1BS	3	28.69
wPt-3824	1BS	3	31.29
tPt-0325	1BS	3	31.76
wPt-8177	1BS	3	33.08
wPt-742457	1BS	3	33.17
wPt-664964	1BS	3	34.56
wPt-8616	1BS	3	35.55
wPt-2988	1BS	3	36.25
wPt-2395	1BS	3	36.43
wPt-668076	1BS	3	36.73
wPt-8682	1BS	3	38.24
wPt-1997	1BS	3	39.78
wPt-742776	1BS	3	39.95
rPt-2040	1BS	3	41.82
wPt-5798	1BS	3	43.13
wPt-741274	1BS	3	44.43
wPt-7359	1BS	3	45.29
wPt-7708	1BS	3	48.25
wPt-5801	1BS	3	51.93
wPt-2057	1BS	3	53.01
wPt-741799	1BS	3	53.01
wPt-742513	1BS	3	53.01
wPt-1328	1BS	3	53.01
wPt-741612	1BS	3	53.66
wPt-744437	1BS	3	54.33
wPt-2654	1BS	3	54.33
wPt-5765	1BS	3	54.33
tPt-6453	1BS	3	54.33
wPt-9975	1BS	3	54.33
wPt-8287	1BS	3	54.33
wPt-1346	1BS	3	54.33
wPt-9562	1BS	3	54.33
wPt-9490	1BS	3	55.61
wPt-3411	1BS	3	57.25
wPt-669239	1BS	3	61.12
wPt-1912	1BS	3	65.47
wPt-9903	1BS	3	65.47
wPt-5485	1BS	3	69.89
wPt-3566	1BS	3	76.25
wPt-8280	1BS	3	81.23
wPt-3451	1BS	3	90.87
rPt-1767	1BS	3	94.2
tPt-7559	1BS	3	95.08
tPt-4566	1BS	3	95.8
rPt-1217	1BS	3	95.8
rPt-7959	1BS	3	96.45
rPt-4523	1BS	3	96.72
rPt-0079	1BS	3	96.92
tPt-5755	1BS	3	97.19
tPt-4377	1BS	3	97.46
tPt-1051	1BS	3	97.46
tPt-7918	1BS	3	97.53
tPt-5515	1BS	3	97.53
tPt-2076	1BS	3	97.53
tPt-9585	1BS	3	97.66
rPt-5341	1BS	3	98.72
rPt-6561	1BS	3	99.79
tPt-3696	1BS	3	100.22
rPt-2869	1BS	3	100.22
tPt-8754	1BS	3	100.28
tPt-0136	1BS	3	100.34
tPt-2240	1BS	3	100.34
tPt-2550	1BS	3	100.34
tPt-2326	1BS	3	100.4
tPt-0734	1BS	3	100.52
rPt-3642	1BS	3	100.58
tPt-8109	1BS	3	100.78
tPt-1586	1BS	3	100.98
tPt-2440	1BS	3	101.92
rPt-6965	1BS	3	102.54
tPt-7214	1BS	3	102.95
rPt-9564	1BS	3	104.21
wPt-1781	1BS	3	107.09
tPt-6015	1BS	3	109.74
rPt-8894	1BS	3	111.25
wPt-3266	1BS	3	114.31
wPt-0595	1BS	3	119.08
rPt-8739	1BS	3	121.09
tPt-9682	1BS	3	121.72
wPt-1573	1BS	3	125.69
wPt-5385	1BS	3	127.85
wPt-741980	1BS	3	127.85
wPt-2810	1BS	3	127.85
wPt-3282	1BS	3	128.09
wPt-5067	1BS	3	128.09
wPt-9631	1BS	3	128.09
wPt-1251	1BS	3	128.58
wPt-2762	1BS	3	129.17
wPt-743523	1BS	3	129.63
wPt-5740	1BS	3	130.35
wPt-7905	1BS	3	131.24
wPt-665375	1BS	3	131.34
wPt-741704	1BS	3	131.53
wPt-8261	1BS	3	131.84
wPt-2859	1BS	3	131.95
wPt-2075	1BS	3	132.26
wPt-744960	1BS	3	133.51
wPt-3465	1BS	3	133.92
wPt-9883	1BS	3	134.6
wPt-2575	1BS	3	135.34
wPt-0359	1BS	3	135.94
wPt-6117	1BS	3	136.68
wPt-6833	1BS	3	136.88
wPt-2474	1BS	3	137.27
wPt-6719	1BS	3	137.87
wPt-7460	1BS	3	138.72
wPt-1911	1BS	3	139.23
wPt-0974	1BS	3	139.92
wPt-3787	1BS	3	141.04
wPt-5065	1BS	3	142.33
wPt-1717	1BS	3	143.85
wPt-0729	1BS	3	144.35
wPt-4655	1BS	3	144.45
wPt-740807	1BS	3	144.76
wPt-0831	1BS	3	145.15
wPt-6370	1BS	3	146.08
wPt-4434	1BS	3	146.76
wPt-8338	1BS	3	146.76
wPt-3177	1BS	3	146.76
wPt-2614	1BS	3	146.83
wPt-7529	1BS	3	146.83
wPt-9522	1BS	3	146.83
wPt-2261	1BS	3	147.22
wPt-0320	1BS	3	147.4
wPt-5435	1BS	3	148.14
wPt-9462	1BS	3	149.97
wPt-6078	1BS	3	151.13
wPt-741749	1BS	3	152.32
wPt-5279	1BS	3	153.26
wPt-4343	1BS	3	153.85
wPt-4107	1BS	3	154.46
tPt-5080	1BS	3	154.8
wPt-8930	1BS	3	155.15
wPt-5325	1BS	3	156.27
wPt-2786	1BS	3	157.58
wPt-742398	1BS	3	158.62
wPt-5678	1BS	3	160.46
wPt-1637	1BS	3	161.36
wPt-0240	1BS	3	161.77
wPt-9787	1BS	3	164.63
wPt-1726	1BS	3	167.41
wPt-2597	1BS	3	167.41
wPt-4306	1BS	3	168.08
wPt-9472	1BS	3	168.25
wPt-2577	1BS	3	168.33
wPt-2019	1BS	3	168.84
wPt-742017	1BL	3	168.84
wPt-2526	1BL	3	196.4
wPt-4532	1BL	3	196.53
wPt-0944	1BL	3	196.79
wPt-7066	1BL	3	209.08
rPt-4471	1DS	4	0
wPt-5320	1DS	4	16.78
wPt-734229	1DS	4	18.79
wPt-7140	1DS	4	25.29
wPt-671545	1DS	4	32.28
wPt-668040	1DS	4	34.17
wPt-9380	1DS	4	34.46
wPt-666832	1DS	4	34.56
wPt-665814	1DS	4	35.91
wPt-0413	1DS	4	39.01
wPt-4671	1DS	4	41.7
wPt-1387	1DS	4	71.09
wPt-7953	1DS	4	81.23
wPt-3738	1DS	4	85.27
tPt-7433	2AS	5	0
wPt-1038	2AS	5	9.21
wPt-734145	2AS	5	34.29
wPt-3744	2AS	5	60.26
wPt-5647	2AS	5	77.86
tPt-1041	2AS	5	78.08
wPt-743211	2AS	6	0
wPt-8068	2AS	6	13.41
wPt-6711	2AS	6	13.76
wPt-1114	2AS	7	0
wPt-7024	2AL	7	25.69
wPt-7011	2AL	7	46.46
wPt-7970	2BS	8	0
wPt-7672	2BS	8	4.89
wPt-9230	2BS	8	5.15
wPt-0100	2BS	8	6.19
wPt-0289	2BS	8	9.3
wPt-744022	2BS	8	13.1
wPt-4916	2BS	8	13.49
wPt-1024	2BS	8	13.49
wPt-3949	2BS	8	22.47
wPt-1266	2BS	8	25.87
wPt-5250	2BS	8	28.92
wPt-744643	2BS	8	29.09
tPt-6504	2BS	8	43.47
tPt-4627	2BS	8	44.4
wPt-1964	2BS	8	44.74
wPt-8398	2BS	8	61.13
wPt-8404	2BS	8	71.27
wPt-3561	2BS	8	84.56
wPt-3983	2BS	8	88.58
wPt-743630	2BS	8	93.74
wPt-7985	2BS	8	93.99
wPt-6192	2BS	8	104.1
wPt-5672	2BS	8	104.34
wPt-5556	2BS	8	104.57
wPt-4125	2BS	8	104.57
wPt-0094	2BS	8	114.28
wPt-0489	2BS	8	121.95
wPt-1646	2BS	8	126.18
wPt-2327	2BS	8	137.71
wPt-8460	2BL	8	148.04
wPt-800707	2BL	8	148.39
wPt-9350	2BL	8	153
wPt-9736	2BL	8	161.09
wPt-7305	2BL	8	165.14
wPt-666931	2BL	8	174.93
tPt-4248	2BL	8	179.04
wPt-7161	2BL	8	183.3
wPt-4701	2BL	8	188.81
wPt-744808	2BL	8	211.23
tPt-5438	2BL	8	214.71
tPt-4125	2BL	8	230.03
wPt-1505	2BL	8	235.87
wPt-5017	2BL	9	0
wPt-8916	2BL	9	14.99
wPt-2274	2BL	9	20.24
wPt-3378	2BL	9	21.56
wPt-2135	2BL	9	21.56
wPt-7829	2BL	9	23.46
wPt-2724	2BL	9	26.33
wPt-4426	2BL	9	36.44
wPt-734322	2DS	10	0
wPt-742606	2DS	10	2.74
wPt-2644	2DS	10	5.73
wPt-667584	2DS	10	24.61
wPt-731148	2DS	10	24.8
wPt-0298	2DL	10	24.99
wPt-4413	2DL	10	43.56
wPt-1939	3AS	11	0
tPt-6949	3AS	11	12.28
wPt-0951	3AS	11	13.95
tPt-0519	3AS	11	14.9
wPt-1464	3AS	11	17.68
wPt-2748	3AS	11	21.35
wPt-10311	3AS	11	23.66
wPt-7890	3AS	11	30.21
wPt-1353	3AS	11	30.56
wPt-1655	3AS	11	34.5
wPt-2866	3AS	11	44.31
wPt-1688	3AS	11	51.71
wPt-7860	3AS	11	55.04
tPt-1143	3AL	12	0
wPt-1925	3AL	12	27.55
tPt-3563	3AL	12	28.02
tPt-3858	3AL	12	28.29
wPt-6357	3AL	12	28.56
wPt-9154	3AL	12	54.61
wPt-0286	3AL	12	58.18
tPt-6376	3AL	13	0
wPt-3195	3AL	13	3.8
wPt-1888	3AL	13	6.37
wPt-730156	3AL	13	30.44
wPt-1620	3BS	14	0
wPt-8446	3BS	14	0.37
wPt-7225	3BS	14	0.48
wPt-5209	3BS	14	0.72
wPt-5522	3BS	14	0.99
wPt-9496	3BS	14	4.84
wPt-666139	3BS	14	25.9
wPt-3921	3BS	14	28.94
wPt-800213	3BS	14	37.87
wPt-3609	3BS	14	39.71
wPt-3761	3BS	14	39.86
wPt-2757	3BS	14	48.05
wPt-3536	3BS	14	52.97
tPt-6487	3BS	14	65.13
wPt-4842	3BS	14	65.33
wPt-7271	3BS	14	67.77
wPt-2193	3BS	14	79.21
wPt-7212	3BS	14	93.59
wPt-7132	3BS	14	96.17
wPt-0571	3BS	14	96.6
wPt-743847	3BS	14	96.6
wPt-1081	3BS	14	102.78
wPt-9066	3BS	14	112.47
wPt-740604	3BS	14	122.34
wPt-742648	3BS	14	123.36
wPt-742528	3BS	14	124.16
wPt-742253	3BS	14	125.41
wPt-742060	3BS	14	126.28
wPt-6145	3BS	14	131.25
wPt-741331	3BS	14	133.41
wPt-5432	3BS	14	148.29
wPt-8238	3BS	14	151.82
wPt-1191	3BS	14	163.76
wPt-6216	3BS	14	166.37
wPt-9579	3BS	14	166.79
wPt-2936	3BS	14	167.2
wPt-1484	3BS	14	168.2
wPt-6802	3BS	14	178.31
wPt-664393	3BS	14	185.64
wPt-9170	3BS	14	186.02
wPt-7015	3BS	14	186.54
wPt-732044	3BS	14	187.2
wPt-5105	3BS	14	187.92
tPt-1759	3BS	14	189
tPt-1366	3BS	14	189
wPt-9432	3BS	14	194.21
wPt-9510	3BS	14	194.21
wPt-5939	3BS	14	194.21
wPt-11295	3BS	14	195.75
wPt-8915	3BS	14	198.68
wPt-3726	3BS	14	203.19
wPt-10323	3BS	14	208.02
wPt-9443	3BS	14	209.55
wPt-3078	3BS	14	209.55
wPt-11218	3BS	14	209.55
wPt-2220	3BS	14	213.24
wPt-741571	3BS	14	216.23
wPt-9433	3BS	14	216.23
wPt-10033	3BS	14	216.23
wPt-9310	3BS	14	216.23
wPt-743775	3BS	14	216.23
wPt-10490	3BS	14	216.23
wPt-6047	3BS	14	218.41
wPt-11032	3BS	14	222.74
wPt-743661	3BS	14	222.94
rPt-5396	3BS	14	223.06
wPt-5786	3BS	14	245.54
wPt-10142	3BS	14	250.27
wPt-7786	3BS	14	260.38
wPt-731910	3BS	14	260.78
wPt-4364	3BS	14	260.78
wPt-1940	3BS	14	261.39
wPt-10003	3BS	14	265.61
wPt-11400	3BS	14	275.27
wPt-10546	3BS	14	279.18
wPt-5906	3BL	14	282.92
wPt-8096	3BL	14	282.92
wPt-672088	3BL	14	292.22
wPt-664981	3BL	14	293.98
wPt-5769	3BL	14	295.99
wPt-4697	3BL	14	304.13
wPt-0384	3BL	14	306.03
wPt-0065	3BL	14	307.56
wPt-11278	3BL	14	314.75
wPt-0021	3BL	14	342.48
wPt-9368	3BL	14	356.24
wPt-0912	3BL	14	357.56
wPt-2685	3BL	14	367.62
wPt-731593	3BL	14	372.64
wPt-731663	3BL	14	376.12
wPt-10758	3BL	14	383.53
wPt-6834	3BL	14	383.63
wPt-6131	3BL	14	387.21
wPt-2559	3BL	14	391.56
wPt-8206	3BL	14	397.75
wPt-667746	3BL	14	414.57
wPt-5261	3BL	14	414.72
wPt-10537	3BL	14	422.63
wPt-741536	3DS	15	0
wPt-740710	3DS	15	0.33
wPt-740613	3DS	15	0.45
wPt-742500	3DS	15	0.56
wPt-742314	3DS	15	0.67
wPt-742344	3DS	15	1.37
wPt-740653	3DS	15	2.06
wPt-2313	3DS	15	2.9
wPt-740602	3DS	15	4.47
wPt-742368	3DS	15	5.01
wPt-668064	3DS	15	5.01
wPt-742025	3DS	15	5.01
wPt-740739	3DS	15	5.01
wPt-741164	3DS	15	5.01
wPt-742587	3DS	15	5.01
wPt-671808	3DS	15	5.01
wPt-742445	3DS	15	5.08
wPt-741921	3DS	15	5.34
wPt-742189	3DS	15	5.54
wPt-742396	3DS	15	5.61
wPt-742323	3DS	15	5.61
wPt-4569	3DS	15	5.61
wPt-667328	3DS	15	5.61
wPt-742154	3DS	15	5.61
wPt-742717	3DS	15	5.68
wPt-740796	3DS	15	6.28
wPt-5124	4AS	16	0
wPt-800147	4AS	16	13.62
tPt-9400	4AS	16	20.27
wPt-800509	4AS	16	23.23
wPt-6728	4AS	16	24.99
wPt-5951	4AS	16	25.35
wPt-744614	4AL	16	25.83
wPt-4424	4AL	16	40.1
wPt-1155	4AL	16	40.1
wPt-0023	4AL	16	41.57
wPt-744256	4AL	16	43.32
wPt-0150	4AL	16	44.05
wPt-669526	4AL	16	46.99
wPt-2836	4AL	16	49.07
wPt-6900	4AL	16	51.52
wPt-6440	4AL	16	53.53
wPt-730913	4AL	16	54.34
wPt-6502	4AL	16	54.75
wPt-3349	4AL	16	56
wPt-743028	4AL	16	58.21
wPt-5578	4AL	16	58.96
wPt-2533	4AL	16	59.86
wPt-3845	4AL	16	59.86
wPt-8967	4AL	16	59.86
wPt-1161	4AL	16	60.95
wPt-5642	4AL	16	60.95
rPt-0238	4AL	16	61.98
wPt-9675	4AL	16	64.4
wPt-1961	4AL	16	64.4
wPt-0610	4AL	16	67.73
wPt-6867	4AL	16	71.27
wPt-8271	4AL	16	73.92
wPt-8167	4AL	16	74.5
wPt-8886	4AL	16	74.94
wPt-9183	4AL	16	75.23
wPt-0538	4AL	16	79.57
wPt-1046	4BS	17	0
wPt-5559	4BS	17	1.77
wPt-4607	4BS	17	15
wPt-667593	4BS	17	15.27
wPt-1708	4BL	18	0
wPt-732423	4BL	18	5.87
tPt-0602	4BL	18	11.3
wPt-5787	5AS	19	0
wPt-4249	5AS	19	7.33
wPt-740799	5AS	19	7.78
wPt-5346	5BS	20	0
wPt-5175	5BS	20	0.24
wPt-665267	5BS	20	0.39
wPt-6348	5BS	20	0.69
wPt-798756	5BS	20	3.53
wPt-1432	5BS	20	20.47
wPt-9006	5BS	20	22.94
wPt-7542	5BS	20	49.68
wPt-744314	5BS	20	61.2
wPt-0819	5BS	20	61.64
wPt-8604	5BS	20	63.32
wPt-9666	5BS	20	64.83
wPt-9724	5BS	20	64.94
wPt-2586	5BS	20	77.85
tPt-8942	5BS	20	84.06
wPt-5120	5BS	20	93
wPt-6549	5BS	20	102.63
wPt-742141	5BS	20	108.15
wPt-7114	5BL	20	112.52
wPt-4936	5BL	20	119.87
wPt-6531	5BL	20	142.1
wPt-8393	5BL	20	142.22
wPt-3457	5BL	20	144.11
wPt-3661	5BL	20	152.71
wPt-6014	5BL	21	0
wPt-5896	5BL	21	1.44
wPt-1304	5BL	21	26.03
wPt-1733	5BL	21	38.07
wPt-9598	5BL	21	52.58
wPt-9103	5BL	21	53.07
tPt-1253	5BL	21	82.72
wPt-7006	5BL	21	107.24
tPt-3144	5BL	21	113.34
wPt-4418	5BL	22	0
wPt-7665	5BL	22	14.12
wPt-9116	5BL	22	14.12
wPt-3922	5BL	22	15.65
wPt-2373	5BL	22	16.5
wPt-7238	5BL	22	19.4
wPt-6971	5BL	22	22.15
wPt-730613	5BL	22	25.63
wPt-4402	5BL	22	45.63
wPt-729839	6AS	23	0
tPt-8557	6AS	23	0.89
wPt-732125	6AS	23	3.47
wPt-7373	6AS	23	3.54
wPt-731499	6AS	23	3.54
wPt-732035	6AS	23	3.54
wPt-7063	6AS	23	4.48
wPt-667618	6AS	23	4.48
wPt-5652	6AS	23	33.96
wPt-731934	6AS	23	35.69
wPt-732062	6AS	23	35.69
rPt-9065	6AS	23	37.32
wPt-731842	6AS	23	38.7
tPt-2833	6AS	23	38.7
wPt-3524	6AS	23	39.15
wPt-9679	6AS	23	39.69
wPt-7840	6AS	23	44.63
wPt-8539	6AS	23	55.11
wPt-3965	6AS	23	56.2
wPt-731010	6AS	23	56.27
wPt-7623	6AS	23	56.33
wPt-3605	6AS	23	57.22
wPt-9690	6AS	23	57.52
wPt-2573	6AS	23	57.6
wPt-665036	6AS	23	59.35
wPt-9692	6AS	23	60.61
wPt-732760	6AS	23	61.26
wPt-4681	6AS	23	63.39
wPt-9113	6AS	23	63.5
wPt-730631	6AS	23	65.16
wPt-2822	6AS	23	66.69
wPt-0139	6AS	23	68.37
wPt-666988	6AS	23	72.52
wPt-664552	6AS	23	75.36
wPt-666208	6AS	23	75.51
wPt-667780	6AS	23	76.15
wPt-9584	6AS	23	76.21
wPt-664733	6AS	23	76.27
wPt-4791	6AS	23	76.62
wPt-733764	6AS	23	76.83
wPt-730729	6AS	23	78.99
wPt-671799	6AS	23	81.5
wPt-731250	6AS	23	90.09
wPt-741547	6AS	23	94.41
wPt-731077	6AS	23	99.5
wPt-731054	6AS	23	99.64
wPt-742680	6AS	23	99.94
wPt-732611	6AS	23	100.24
wPt-730142	6AS	23	100.44
wPt-729877	6AS	23	102.01
wPt-9832	6AS	23	104.6
wPt-4017	6AS	23	107.67
wPt-2636	6AS	23	108.95
wPt-8006	6AS	23	109.31
wPt-730591	6AS	23	109.66
wPt-0864	6AS	23	109.75
wPt-3468	6AS	23	110.7
wPt-4016	6AS	23	111.29
wPt-7754	6AS	23	111.45
wPt-6520	6AS	23	111.45
wPt-0832	6AS	23	112.41
wPt-7475	6AS	23	115.1
wPt-741630	6AS	23	120.34
wPt-4907	6AS	23	120.99
wPt-1664	6AS	23	121.97
wPt-731592	6AL	23	124.8
rPt-6189	6AL	23	128.88
wPt-732457	6AL	23	133.32
wPt-5696	6AL	23	140.04
rPt-9324	6AL	23	142.2
wPt-672030	6AL	23	142.68
wPt-743435	6AL	23	143.73
wPt-6696	6AL	23	148.29
wPt-0696	6AL	23	151.74
wPt-5480	6AL	23	151.89
tPt-9048	6AL	23	152.11
tPt-3786	6AL	23	156.14
wPt-6468	6AL	23	166.44
wPt-6995	6AL	23	167.5
tPt-6716	6AL	23	167.76
wPt-9000	6AL	23	168.63
wPt-1642	6AL	23	169.86
wPt-1375	6AL	23	170.23
wPt-731120	6AL	23	170.4
wPt-6268	6AL	23	176.46
wPt-734346	6AL	23	182.49
wPt-734345	6AL	23	182.49
wPt-7204	6AL	23	182.95
wPt-731524	6AL	23	184.01
wPt-9474	6AL	23	186.22
wPt-732328	6AL	23	186.35
wPt-4229	6AL	23	188.01
wPt-741026	6AL	23	196.53
wPt-4119	6BS	24	0
wPt-664142	6BS	24	4.29
wPt-7576	6BS	24	5.98
wPt-4858	6BS	24	6.85
tPt-3506	6BS	24	7.46
tPt-4887	6BS	24	7.56
wPt-2297	6BS	24	8.82
wPt-3203	6BS	24	11.95
wPt-7745	6BS	24	15.37
wPt-664250	6BS	24	15.77
wPt-2175	6BS	24	17.07
wPt-663764	6BS	24	20.77
wPt-745052	6BS	24	26.35
wPt-667798	6BS	24	26.41
wPt-4930	6BS	24	29.75
wPt-4142	6BS	24	31.53
wPt-6674	6BS	24	36.07
wPt-1756	6BS	24	39.81
wPt-0245	6BS	24	42.7
wPt-7207	6BS	24	44.16
wPt-3130	6BS	24	45.68
wPt-1089	6BS	24	46.94
wPt-5971	6BS	24	50.07
wPt-2964	6BS	24	55.51
tPt-8161	6BL	25	0
wPt-5211	6BL	25	0.17
wPt-2164	6BL	25	5.82
wPt-3168	6BL	25	10.04
wPt-743099	6BL	25	11.11
wPt-8721	6BL	25	28.7
wPt-667005	6DS	26	0
wPt-3879	6DS	26	10.98
wPt-741955	6DS	26	23.38
wPt-2864	6DS	26	23.99
wPt-3127	6DL	27	0
wPt-731465	6DL	27	5.56
wPt-667006	6DL	27	18.09
wPt-667726	6DL	27	18.09
wPt-731605	6DL	27	18.09
wPt-668152	6DL	27	20.81
wPt-665675	6DL	27	33.04
wPt-667538	7AS	28	0
wPt-1179	7AS	28	8.83
wPt-8473	7AS	28	9.86
wPt-740561	7AS	28	19.26
wPt-7425	7AS	28	26.35
wPt-9207	7AS	28	33.39
wPt-742244	7AS	28	33.83
wPt-742051	7AS	28	43.2
wPt-2371	7AS	28	50.68
wPt-8043	7AS	28	56.12
wPt-6075	7AS	28	60.94
wPt-731311	7AS	28	67.37
wPt-0808	7AS	28	70.07
wPt-672171	7AS	28	71.01
wPt-8192	7AS	28	73.6
wPt-665253	7AS	28	76.33
wPt-672051	7AS	28	76.33
wPt-664558	7AS	28	76.68
wPt-1706	7AL	28	89.04
wPt-4553	7AL	28	96.54
wPt-0961	7AL	28	96.77
wPt-8375	7AL	28	105.88
tPt-6336	7AL	29	0
wPt-3782	7AL	29	4.65
wPt-7763	7AL	29	10.54
wPt-6495	7AL	29	15.86
wPt-1958	7AL	29	17.8
wPt-741686	7AL	29	19.14
wPt-2083	7AL	29	24.18
wPt-744897	7AL	29	32.82
wPt-9467	7BS	30	0
wPt-0138	7BS	30	20.27
wPt-1541	7BS	30	46.47
wPt-9256	7BS	30	48.43
wPt-2449	7BL	31	0
wPt-5462	7BL	31	11.72
wPt-733669	7BL	31	14.47
wPt-7387	7BL	31	17.33
wPt-9515	7BL	31	18.26
tPt-3700	7BL	31	20.19
wPt-5677	7BL	31	22.35
wPt-9013	7BL	31	24.02
wPt-7108	7BL	31	27.15
wPt-5216	7BL	31	29.59
wPt-8040	7BL	31	37.92
wPt-3939	7BL	31	41.25
wPt-664219	7BL	31	41.83
wPt-0194	7BL	31	54.29
wPt-4258	7BL	31	56.7
wPt-744987	7BL	31	58.21
wPt-664119	7BL	31	58.75
wPt-743502	7BL	31	59.43
wPt-4045	7BL	31	60.65
wPt-0635	7BL	31	62.16
wPt-734169	7BL	31	70.27
wPt-4300	7BL	31	71.73
wPt-7887	7BL	31	79.25
wPt-5892	7BL	31	79.25
wPt-9925	7BL	31	91.13
wPt-3723	7BL	31	97.22
wPt-2994	7BL	31	100.08
wPt-743331	7DS	32	0
wPt-744644	7DS	32	4.18
wPt-664368	7DS	32	4.68
wPt-744347	7DS	32	4.8
wPt-2565	7DS	32	6.98
wPt-743999	7DS	32	7.87
wPt-744889	7DS	32	8.22
wPt-744444	7DS	32	8.22
wPt-744346	7DS	32	8.56
wPt-743698	7DS	32	8.98
wPt-663918	7DS	32	9.46
wPt-743749	7DS	32	9.95
wPt-744784	7DS	32	10.22
wPt-744148	7DS	32	10.43
wPt-663820	7DS	32	10.59
wPt-745067	7DS	32	11.3
wPt-743589	7DS	32	13.21
wPt-666850	7DS	32	13.21
wPt-669587	7DS	32	20.65
wPt-667127	7DS	33	0
wPt-665936	7DS	33	0.31
wPt-742859	7DS	33	21.2
wPt-743395	7DS	33	22.07
wPt-743310	7DS	33	22.81
wPt-743857	7DS	33	23.15
wPt-671530	7DS	33	24.25
wPt-1866	7DS	33	27.59
wPt-7508	7DS	33	29
wPt-4555	7DL	33	57.45
wPt-666095	7DL	33	57.66
wPt-0231	7DL	33	57.66
wPt-665687	7DL	33	65.32
wPt-664400	7DL	33	65.5
wPt-1859	7DL	33	65.86
wPt-0827	7DL	34	0
wPt-2339	7DL	34	3.4
wPt-663848	7DL	34	4.73
wPt-743602	7DL	34	4.8
wPt-663984	7DL	34	5.44
wPt-672113	7DL	34	6.79
wPt-664022	7DL	34	7.38
wPt-732683	7DL	34	10.16
