# Supplementary material for: Identification of Genomic Associations for Adult Plant Resistance in the Background of Popular South Asian Wheat Cultivar, PBW343
Source: Front Plant Sci. 2016 Nov 8;7:1674. doi: 10.3389/fpls.2016.01674 (PMC5099247; doi:10.3389/fpls.2016.01674)
Supplement: Supplementary file 4 [file Table4.XLSX]

## Sheet: Supplementary Table 4
Supplementary Table 4 Information on nine linkage maps across nine RIL families
	PBW343 x Diniza		PBW343 x Cross Bill		PBW343 x Juchi		PBW343 x Kenya Swara		PBW343 x Kingbird		PBW343 x Kenya Kudu		PBW343 x Pavon76		PBW343 x MUU		PBW343 x Kenya Nyangumi
Chr.	No. LGs	No. Markers	No. LGs	No. Markers	No. LGs	No. Markers	No. LGs	No. Markers	No. LGs	No. Markers	No. LGs	No. Markers	No. LGs	No. Markers	No. LGs	No. Markers	No. LGs	No. Markers
1A	1	46	1	63	1	25	1	67	1	105	1	44	1	101	2	22	2	58
1B	1	139	1	65	2	136	1	117	1	99	1	32	1	107	1	79	1	140
1D	1	2	1	11	3	38	1	4	1	16	0	0	1	15	0	0	1	9
2A	1	9	1	7	2	16	1	11	1	5	1	29	1	14	4	17	1	9
2B	1	35	1	59	1	46	1	30	1	44	1	62	1	24	2	29	1	33
2D	0	0	1	3	1	5	1	14	1	11	1	19	1	11	0	0	1	18
3A	1	35	1	10	1	13	1	33	1	18	1	31	2	29	3	20	2	20
3B	1	81	2	70	1	124	1	71	1	83	2	79	3	71	2	130	1	61
3D	1	24	0	0	0	0	1	45	1	24	1	19	1	25	0	0	2	90
4A	1	38	2	74	2	32	1	54	1	29	2	39	1	12	1	2	1	22
4B	2	10	1	3	1	2	1	15	1	4	1	16	1	9	2	8	2	13
4D	0	0	0	0	0	0	1	4	0	0	0	0	0	0	0	0	0	0
5A	1	4	0	0	1	5	1	5	1	5	1	19	2	12	3	9	1	10
5B	1	24	2	13	3	48	1	99	2	36	1	54	2	23	2	56	1	36
5D	0	0	0	0	0	0	0	0	0	0	0	0	0	0	1	2	1	4
6A	1	60	1	4	2	75	1	70	1	55	1	39	1	92	4	56	3	74
6B	2	31	1	2	1	11	1	44	2	23	2	46	1	23	3	23	2	36
6D	1	7	0	0	1	7	1	14	1	7	1	3	1	7	2	5	2	17
7A	1	32	0	0	1	13	1	30	1	28	1	43	2	19	4	13	1	27
7B	1	22	1	7	2	15	1	54	2	12	1	27	1	24	2	7	1	22
7D	1	54	1	39	2	28	4	62	2	11	1	39	1	61	3	11	3	43
A	7	224	6	158	10	179	7	270	7	245	8	244	10	279	21	139	11	220
B	9	342	9	219	11	382	7	430	10	301	9	316	10	281	14	332	9	341
D	4	87	3	53	7	78	9	143	6	69	4	80	5	119	6	18	10	181
Total	20	653	18	430	28	639	23	843	23	615	21	640	25	679	41	489	30	742
SDMs%a	11.79		28.14		22.38		53.5		18.86		24.06		21.21		36.61		40.3
Note: a segregation distortion markers
