# Supplementary material for: Identification of Genomic Associations for Adult Plant Resistance in the Background of Popular South Asian Wheat Cultivar, PBW343
Source: Front Plant Sci. 2016 Nov 8;7:1674. doi: 10.3389/fpls.2016.01674 (PMC5099247; doi:10.3389/fpls.2016.01674)
Supplement: Supplementary file 5 [file Table5.XLSX]

## Sheet: Supplementary Table 5
Supplementary Table 5 Linkage map of family PBW343 x Dinzia
Marker	Chromosome	Linkage Group	Position (cM)
wPt-731282	1AS	1	0
wPt-664666	1AS	1	0
wPt-664972	1AS	1	0
wPt-664968	1AS	1	0
wPt-6139	1AS	1	23.61
wPt-665613	1AS	1	26.56
wPt-2872	1AS	1	26.56
wPt-1906	1AS	1	26.56
wPt-665725	1AS	1	27.36
BARC18	1AS	1	58.51
tPt-6091	1AL	1	92.46
wPt-1786	1AL	1	92.46
wPt-744613	1AL	1	114.85
wPt-734074	1AL	1	114.85
wPt-666087	1AL	1	116.96
wPt-0164	1AL	1	117.61
wPt-3836	1AL	1	117.61
wPt-0497	1AL	1	117.61
wPt-0769	1AL	1	117.61
wPt-730902	1AL	1	117.61
wPt-667288	1AL	1	117.61
wPt-669294	1AL	1	117.61
wPt-669800	1AL	1	117.61
wPt-5274	1AL	1	117.61
wPt-9985	1AL	1	117.61
wPt-732717	1AL	1	117.61
wPt-734288	1AL	1	117.61
wPt-1010	1AL	1	117.61
wPt-732881	1AL	1	117.61
wPt-8644	1AL	1	117.61
tPt-7724	1AL	1	117.61
tPt-1419	1AL	1	117.61
wPt-3712	1AL	1	117.61
wPt-2976	1AL	1	117.61
wPt-6754	1AL	1	117.61
wPt-5077	1AL	1	117.61
wPt-2497	1AL	1	117.61
wPt-733820	1AL	1	117.61
wPt-734285	1AL	1	117.61
wPt-0258	1AL	1	121.91
wPt-0432	1AL	1	124.73
wPt-4065	1AL	1	124.73
wPt-6005	1AL	1	125.43
wPt-7147	1AL	1	126.1
wPt-5160	1AL	1	126.1
wPt-732616	1AL	1	126.1
wPt-1799	1BS	2	0
wPt-5899	1BS	2	22.09
wPt-0419	1BS	2	22.75
wPt-0320	1BS	2	23.41
wPt-6117	1BS	2	23.41
wPt-9562	1BS	2	24.06
wPt-5325	1BS	2	24.06
wPt-5435	1BS	2	24.06
wPt-9883	1BS	2	24.06
wPt-0044	1BS	2	24.06
wPt-2261	1BS	2	24.71
wPt-8338	1BS	2	24.71
wPt-3177	1BS	2	24.71
wPt-2614	1BS	2	24.71
wPt-1328	1BS	2	24.71
wPt-9522	1BS	2	24.71
rPt-2040	1BS	2	24.71
wPt-5798	1BS	2	24.71
wPt-1997	1BS	2	25.37
wPt-0240	1BS	2	25.37
wPt-1637	1BS	2	25.37
wPt-664964	1BS	2	25.37
wPt-1726	1BS	2	26.02
tPt-6453	1BS	2	26.02
wPt-2019	1BS	2	26.02
wPt-741980	1BS	2	26.02
wPt-4306	1BS	2	26.02
wPt-9472	1BS	2	26.02
wPt-1346	1BS	2	26.02
wPt-6719	1BS	2	26.02
wPt-2577	1BS	2	26.02
wPt-0014	1BS	2	26.02
wPt-741612	1BS	2	26.02
wPt-742776	1BS	2	26.02
wPt-3282	1BS	2	26.02
wPt-8884	1BS	2	26.02
wPt-9631	1BS	2	26.02
wPt-9903	1BS	2	26.02
tPt-0283	1BS	2	26.02
wPt-3098	1BS	2	26.02
wPt-9605	1BS	2	26.02
wPt-8488	1BS	2	26.02
wPt-744437	1BS	2	26.02
wPt-2654	1BS	2	26.02
wPt-742230	1BS	2	26.02
wPt-3942	1BS	2	26.02
wPt-9639	1BS	2	26.02
wPt-5765	1BS	2	26.02
wPt-7138	1BS	2	26.02
wPt-0831	1BS	2	26.02
wPt-5279	1BS	2	26.02
wPt-0441	1BS	2	26.02
wPt-7529	1BS	2	26.02
wPt-5506	1BS	2	26.02
wPt-0170	1BS	2	26.02
wPt-742513	1BS	2	26.02
wPt-7460	1BS	2	26.02
tPt-5080	1BS	2	26.02
wPt-2999	1BS	2	26.02
wPt-5347	1BS	2	26.02
wPt-741799	1BS	2	26.02
wPt-1911	1BS	2	26.02
wPt-8930	1BS	2	26.02
wPt-3582	1BS	2	26.02
wPt-669239	1BS	2	26.02
wPt-3465	1BS	2	26.02
wPt-0359	1BS	2	26.02
wPt-3411	1BS	2	26.02
wPt-1912	1BS	2	26.02
wPt-6833	1BS	2	26.02
wPt-6592	1BS	2	26.02
tPt-2076	1BS	2	26.02
rPt-1767	1BS	2	26.02
wPt-7242	1BS	2	26.02
wPt-741749	1BS	2	26.02
wPt-744960	1BS	2	26.02
wPt-2597	1BS	2	26.02
wPt-3819	1BS	2	26.02
wPt-2395	1BS	2	26.02
wPt-2744	1BS	2	26.02
wPt-2988	1BS	2	26.02
wPt-5562	1BS	2	26.02
wPt-9975	1BS	2	26.02
wPt-2762	1BS	2	26.02
wPt-743523	1BS	2	26.02
wPt-740789	1BS	2	26.02
wPt-2575	1BS	2	26.02
wPt-7359	1BS	2	26.02
wPt-4107	1BS	2	26.02
wPt-1568	1BS	2	26.02
wPt-5385	1BS	2	26.02
wPt-5740	1BS	2	26.02
wPt-5800	1BS	2	26.02
wPt-8287	1BS	2	26.02
rPt-8739	1BS	2	26.02
wPt-668076	1BS	2	26.02
wPt-4655	1BS	2	26.7
wPt-5067	1BS	2	26.7
tPt-5515	1BS	2	26.7
tPt-7918	1BS	2	26.7
tPt-1051	1BS	2	26.7
rPt-0079	1BS	2	26.7
rPt-7959	1BS	2	26.7
rPt-4523	1BS	2	26.7
tPt-9585	1BS	2	26.7
tPt-5755	1BS	2	26.7
rPt-0018	1BS	2	26.7
rPt-9564	1BS	2	26.7
tPt-3696	1BS	2	26.7
rPt-6965	1BS	2	26.7
rPt-3642	1BS	2	26.7
tPt-2240	1BS	2	26.7
tPt-1586	1BS	2	26.7
rPt-1217	1BS	2	26.7
rPt-2869	1BS	2	26.7
tPt-0136	1BS	2	26.7
tPt-4566	1BS	2	26.7
tPt-8754	1BS	2	26.7
tPt-2550	1BS	2	26.7
tPt-0734	1BS	2	26.7
tPt-2326	1BS	2	26.7
tPt-8109	1BS	2	26.7
tPt-7559	1BS	2	26.7
rPt-6561	1BS	2	27.33
tPt-2440	1BS	2	27.33
tPt-6015	1BS	2	27.33
tPt-4377	1BS	2	27.33
wPt-3787	1BS	2	28.78
rPt-8894	1BL	2	30.17
rPt-5341	1BL	2	30.83
wPt-3451	1BL	2	32.2
wPt-3566	1BL	2	35.06
wPt-5485	1BL	2	35.06
wPt-8280	1BL	2	39.76
wPt-7160	1BL	2	47.32
wPt-5034	1BL	2	58.62
wPt-5061	1BL	2	58.62
rPt-9074	1BL	2	68.1
wPt-1973	1BL	2	111.24
wPt-4671	1DS	3	0
wPt-0413	1DS	3	2.18
WMC231	2AS	4	0
WMC777	2AS	4	4.81
wPt-9432	2AS	4	4.81
wPt-800788	2AL	4	48.9
wPt-741201	2AL	4	49.66
wPt-741584	2AL	4	49.66
wPt-669355	2AL	4	49.66
wPt-7739	2AL	4	50.32
wPt-0118	2AL	4	68.7
WMC314	2BS	5	0
WMC764	2BS	5	14.69
wPt-744022	2BS	5	22.83
wPt-1024	2BS	5	23.48
wPt-0100	2BS	5	25.5
wPt-9230	2BS	5	26.85
wPt-7672	2BS	5	26.85
wPt-4916	2BS	5	28.19
wPt-9859	2BS	5	31.57
wPt-6311	2BS	5	31.57
wPt-6706	2BS	5	31.57
wPt-5188	2BS	5	31.57
wPt-5250	2BS	5	32.31
wPt-744643	2BS	5	32.31
WMC661	2BS	5	49.64
wPt-8404	2BS	5	85.65
wPt-9423	2BS	5	96.11
wPt-743630	2BS	5	96.11
wPt-1489	2BS	5	96.11
wPt-9402	2BS	5	96.11
wPt-8072	2BS	5	96.11
wPt-3561	2BS	5	96.79
WMS148	2BS	5	113.08
wPt-3272	2BL	5	143.54
wPt-0891	2BL	5	153.14
wPt-3436	2BL	5	153.97
tPt-5438	2BL	5	170.5
wPt-744808	2BL	5	171.17
wPt-4701	2BL	5	171.85
wPt-744610	2BL	5	180.53
wPt-6643	2BL	5	181.96
wPt-3378	2BL	5	184.04
wPt-2274	2BL	5	185.41
wPt-5017	2BL	5	197.95
wPt-8776	2BL	5	245.87
wPt-0951	3AS	6	0
tPt-0519	3AS	6	1.3
tPt-6949	3AS	6	1.3
wPt-2938	3AS	6	3.24
wPt-1655	3AS	6	3.24
wPt-1464	3AS	6	3.91
wPt-741816	3AS	6	4.59
wPt-741078	3AS	6	4.59
wPt-741986	3AS	6	4.59
wPt-743909	3AS	6	4.59
wPt-742665	3AS	6	4.59
wPt-741848	3AS	6	4.59
wPt-743858	3AS	6	4.59
wPt-6854	3AS	6	4.59
wPt-671711	3AS	6	4.59
wPt-742039	3AS	6	4.59
wPt-2748	3AS	6	8.22
wPt-1339	3AL	6	57.57
tPt-6376	3AL	6	59.71
wPt-4128	3AL	6	64.88
tPt-9901	3AL	6	64.88
wPt-9761	3AL	6	66.23
wPt-743015	3AL	6	66.23
wPt-1888	3AL	6	70.65
wPt-6408	3AL	6	71.34
wPt-1925	3AL	6	119.33
wPt-6357	3AL	6	119.33
tPt-3563	3AL	6	119.33
tPt-3858	3AL	6	119.33
tPt-1143	3AL	6	138.09
rPt-9057	3AL	6	142.51
wPt-0286	3AL	6	170.69
wPt-1562	3AL	6	174.32
wPt-3816	3AL	6	174.32
wPt-9154	3AL	6	182.73
wPt-0568	3BS	7	0
wPt-8068	3BS	7	0
wPt-6711	3BS	7	0
wPt-798970	3BS	7	23.75
wPt-3921	3BS	7	25.14
wPt-3609	3BS	7	26.55
wPt-800213	3BS	7	26.55
wPt-734202	3BS	7	28.79
wPt-741739	3BS	7	28.79
wPt-742337	3BS	7	28.79
wPt-0342	3BS	7	30.88
wPt-6043	3BS	7	30.88
wPt-6132	3BS	7	34.51
BARC147	3BS	7	35.94
wPt-2757	3BS	7	47.76
wPt-3536	3BS	7	52.46
wPt-0302	3BS	7	52.46
wPt-741413	3BS	7	56.88
wPt-741331	3BS	7	56.88
wPt-6145	3BS	7	59
WMS533	3BS	7	86.46
wPt-11261	3BS	7	98.35
wPt-8238	3BS	7	99.8
WMC78	3BS	7	123.09
wPt-1191	3BS	7	134.97
wPt-6216	3BS	7	135.67
wPt-9579	3BS	7	135.67
wPt-3046	3BS	7	135.67
wPt-2936	3BS	7	136.41
wPt-1484	3BS	7	137.98
wPt-9170	3BS	7	148.47
wPt-664393	3BS	7	149.17
tPt-1759	3BS	7	149.89
wPt-732044	3BS	7	149.89
wPt-6973	3BS	7	151.38
wPt-6047	3BL	7	159.35
wPt-10323	3BL	7	162.25
wPt-9443	3BL	7	164.33
wPt-3078	3BL	7	164.33
wPt-11218	3BL	7	164.33
WMC320	3BL	7	167
wPt-0327	3BL	7	171.95
wPt-8915	3BL	7	171.95
wPt-5390	3BL	7	172.6
wPt-5939	3BL	7	173.27
WMC625	3BL	7	174.61
wPt-9510	3BL	7	176.56
wPt-3726	3BL	7	177.2
WMC693	3BL	7	184.72
wPt-11032	3BL	7	193.27
rPt-5396	3BL	7	193.27
wPt-743661	3BL	7	193.92
wPt-9433	3BL	7	196.62
wPt-9310	3BL	7	196.62
wPt-10033	3BL	7	196.62
wPt-741571	3BL	7	196.62
wPt-10490	3BL	7	196.62
wPt-743775	3BL	7	196.62
wPt-2220	3BL	7	198.93
wPt-4364	3BL	7	201.75
wPt-731910	3BL	7	201.75
wPt-7786	3BL	7	201.75
WMC366	3BL	7	203.7
wPt-10003	3BL	7	206.37
wPt-10546	3BL	7	218.25
wPt-5020	3BL	7	220.5
tPt-7068	3BL	7	221.87
BARC229	3BL	7	235.86
wPt-742150	3BL	7	269.39
wPt-741071	3BL	7	269.39
wPt-741466	3BL	7	269.39
wPt-741778	3BL	7	269.39
wPt-664724	3BL	7	269.39
wPt-672076	3BL	7	269.39
WMC477	3BL	7	311.11
WMC326	3BL	7	340.05
WMS108	3BL	7	367.52
wPt-0367	3BL	7	394.21
wPt-731663	3BL	7	400.6
wPt-2685	3BL	7	402.02
wPt-6834	3BL	7	408.99
wPt-740653	3DS	8	0
wPt-742154	3DS	8	0
wPt-742717	3DS	8	0
wPt-742189	3DS	8	0
wPt-742587	3DS	8	0
wPt-741596	3DS	8	0
wPt-667328	3DS	8	0
wPt-740602	3DS	8	0
wPt-741164	3DS	8	0
wPt-671808	3DS	8	0
wPt-742323	3DS	8	0
wPt-740739	3DS	8	0
wPt-742368	3DS	8	0
wPt-742025	3DS	8	0
wPt-742445	3DS	8	0
wPt-741921	3DS	8	0
wPt-742396	3DS	8	0
wPt-4569	3DS	8	0
wPt-741536	3DS	8	0.67
wPt-740710	3DS	8	0.67
wPt-742344	3DS	8	0.67
wPt-742314	3DS	8	1.36
wPt-668064	3DS	8	1.36
wPt-3127	3DS	8	23.54
wPt-665027	4AS	9	0
wPt-667413	4AS	9	2.86
wPt-5870	4AS	9	5.72
wPt-3398	4AS	9	28.8
wPt-9445	4AS	9	30.88
tPt-9400	4AL	9	67.99
WMC261	4AL	9	70.7
wPt-800509	4AL	9	71.33
wPt-3810	4AL	9	72.72
wPt-5857	4AL	9	74.89
wPt-3655	4AL	9	89.59
wPt-5124	4AL	9	94.91
wPt-6440	4AL	9	135.81
wPt-9305	4AL	9	137.12
wPt-734161	4AL	9	140.65
wPt-0447	4AL	9	142
wPt-731166	4AL	9	142
wPt-742056	4AL	9	142
wPt-664749	4AL	9	142
wPt-6867	4AL	9	142
wPt-1961	4AL	9	142.64
wPt-9675	4AL	9	142.64
wPt-672107	4AL	9	143.29
wPt-744256	4AL	9	143.92
wPt-2951	4AL	9	143.92
wPt-0150	4AL	9	145.95
wPt-5642	4AL	9	149.48
wPt-4680	4AL	9	149.48
wPt-6757	4AL	9	149.48
wPt-1161	4AL	9	149.48
wPt-3845	4AL	9	149.48
wPt-8967	4AL	9	149.48
wPt-1007	4AL	9	151.45
wPt-2836	4AL	9	151.45
wPt-669526	4AL	9	151.45
wPt-6900	4AL	9	153.48
wPt-0610	4AL	9	155.57
wPt-4986	4AL	9	195.8
wPt-4280	4BS	10	0
wPt-1272	4BS	10	0
wPt-744595	4BS	10	0
wPt-732448	4BS	10	1.35
wPt-5559	4BS	10	3.56
BARC114	4BL	11	0
wPt-5303	4BL	11	2.82
wPt-3917	4BL	11	6.4
wPt-7794	4BL	11	18.15
wPt-740654	4BL	11	18.8
wPt-1165	5AS	12	0
wPt-8794	5AL	12	40.94
wPt-1038	5AL	12	85.03
wPt-734145	5AL	12	113.85
wPt-9925	5BS	13	0
wPt-743165	5BS	13	41.73
wPt-2799	5BS	13	55.46
wPt-1179	5BS	13	56.76
wPt-3523	5BS	13	58.81
wPt-2810	5BS	13	93.14
WMC500	5BS	13	139.28
wPt-1304	5BL	13	141.4
wPt-5896	5BL	13	155.3
wPt-5604	5BL	13	164.79
wPt-5928	5BL	13	164.79
wPt-3763	5BL	13	164.79
wPt-666939	5BL	13	175.91
tPt-7755	5BL	13	182.57
wPt-8163	5BL	13	182.57
wPt-3012	5BL	13	182.57
wPt-5514	5BL	13	186.2
wPt-742141	5BL	13	186.2
wPt-2607	5BL	13	195.39
wPt-744795	5BL	13	201.67
wPt-0295	5BL	13	238.57
wPt-4402	5BL	13	239.23
wPt-6465	5BL	13	264.19
wPt-6971	5BL	13	266.22
wPt-667618	6AS	14	0
wPt-7063	6AS	14	0
wPt-7373	6AS	14	1.32
wPt-732035	6AS	14	1.32
wPt-731499	6AS	14	1.32
wPt-732125	6AS	14	1.32
wPt-667780	6AS	14	36.66
wPt-4791	6AS	14	36.66
wPt-664733	6AS	14	36.66
wPt-2822	6AS	14	36.66
wPt-733764	6AS	14	36.66
wPt-9584	6AS	14	36.66
wPt-730631	6AS	14	37.34
wPt-665036	6AS	14	38.02
wPt-666988	6AS	14	39.45
wPt-8539	6AS	14	39.45
wPt-9692	6AS	14	39.45
wPt-732760	6AS	14	40.76
wPt-3965	6AS	14	40.76
wPt-7623	6AS	14	40.76
wPt-9690	6AS	14	42.13
wPt-2573	6AS	14	42.13
wPt-3524	6AS	14	48.79
wPt-731934	6AS	14	48.79
tPt-2833	6AS	14	49.45
wPt-5652	6AS	14	49.45
rPt-9065	6AS	14	49.45
wPt-9679	6AS	14	50.11
wPt-7027	6AS	14	51.6
wPt-7616	6AS	14	53.81
wPt-7840	6AS	14	54.46
wPt-741547	6AS	14	54.46
wPt-741630	6AS	14	61.98
wPt-0832	6AS	14	67.14
wPt-6520	6AS	14	68.49
wPt-4016	6AS	14	68.49
wPt-7754	6AS	14	68.49
wPt-9075	6AS	14	71.31
wPt-729877	6AS	14	74.84
wPt-730142	6AS	14	76.21
wPt-731077	6AS	14	76.89
wPt-0562	6AS	14	79.16
wPt-9832	6AS	14	81.37
wPt-0864	6AS	14	82.04
wPt-2636	6AS	14	82.04
wPt-730591	6AS	14	82.04
wPt-1695	6AL	14	121.6
tPt-9048	6AL	14	159.37
wPt-5480	6AL	14	159.37
wPt-0696	6AL	14	159.37
wPt-8954	6AL	14	160.04
wPt-6829	6AL	14	160.04
wPt-734140	6AL	14	160.04
wPt-1128	6AL	14	169.32
wPt-734346	6AL	14	170.74
wPt-734345	6AL	14	170.74
wPt-7204	6AL	14	170.74
tPt-6661	6AL	14	171.44
wPt-8124	6AL	14	173.52
tPt-3786	6AL	14	174.19
wPt-742417	6BS	16	0
wPt-743215	6BS	16	0
wPt-2964	6BS	16	47.31
wPt-6293	6BS	16	49.37
wPt-4142	6BS	16	84.35
wPt-4930	6BS	16	85.71
wPt-745052	6BS	16	85.71
wPt-667798	6BS	16	85.71
wPt-663764	6BS	16	87.02
wPt-666793	6BS	16	89.2
wPt-664250	6BS	16	94.05
wPt-2175	6BS	16	95.48
wPt-2297	6BS	16	97.59
wPt-7576	6BS	16	97.59
tPt-4887	6BS	16	97.59
tPt-3506	6BS	16	97.59
wPt-3203	6BS	16	101.02
wPt-9231	6BL	16	127.84
tPt-8161	6BL	16	129.84
wPt-5211	6BL	16	129.84
wPt-743099	6BL	16	132.62
wPt-3168	6BL	16	133.28
wPt-5461	6BL	16	137.77
wPt-2164	6BL	16	139.24
wPt-0406	6BL	15	0
wPt-1264	6BL	15	1.3
wPt-3045	6BL	15	1.3
wPt-1541	6BL	15	3.33
wPt-9256	6BL	15	4.68
wPt-2162	6BL	15	7.5
wPt-669607	6BL	15	7.5
WMC344	6DS	17	0
wPt-730835	6DS	17	22.52
wPt-667005	6DS	17	23.24
wPt-741955	6DS	17	23.98
wPt-672044	6DS	17	25.43
wPt-5114	6DS	17	25.43
wPt-664719	6DS	17	25.43
wPt-7491	7AS	18	0
wPt-740561	7AS	18	9.94
wPt-8473	7AS	18	20.89
wPt-9207	7AS	18	25.83
wPt-0321	7AS	18	67.68
wPt-744715	7AS	18	67.68
wPt-744937	7AS	18	67.68
wPt-743699	7AS	18	107.19
wPt-666658	7AS	18	123.09
wPt-4810	7AL	18	145.47
wPt-6083	7AL	18	148.25
wPt-4637	7AL	18	148.25
wPt-4796	7AL	18	148.25
wPt-2100	7AL	18	148.25
wPt-9555	7AL	18	148.91
wPt-3002	7AL	18	149.6
wPt-4553	7AL	18	175.75
wPt-0961	7AL	18	175.75
wPt-7122	7AL	18	207.57
wPt-744897	7AL	18	215.98
wPt-1958	7AL	18	218.76
wPt-741686	7AL	18	220.13
wPt-1601	7AL	18	220.85
wPt-5533	7AL	18	221.53
wPt-6495	7AL	18	221.53
wPt-3606	7AL	18	239.85
tPt-2451	7AL	18	239.85
wPt-734169	7AL	18	278.14
wPt-4620	7AL	18	279.59
wPt-7113	7AL	18	279.59
wPt-0866	7AL	18	279.59
wPt-744632	7AL	18	279.59
tPt-3700	7BL	19	0
wPt-5677	7BL	19	2.11
wPt-9013	7BL	19	2.79
wPt-8936	7BL	19	2.79
wPt-3710	7BL	19	2.79
wPt-7108	7BL	19	3.47
wPt-7387	7BL	19	4.88
wPt-2933	7BL	19	6.31
wPt-2449	7BL	19	8.37
wPt-669693	7BL	19	10.45
wPt-4140	7BL	19	11.15
tPt-8569	7BL	19	11.15
wPt-8246	7BL	19	11.15
wPt-733669	7BL	19	11.15
wPt-5462	7BL	19	11.81
wPt-8040	7BL	19	17.13
wPt-8007	7BL	19	23.31
wPt-1957	7BL	19	24.72
wPt-3004	7BL	19	26.07
wPt-744987	7BL	19	28.08
wPt-4875	7BL	19	30.9
wPt-8615	7BL	19	64.85
wPt-666095	7DS	20	0
wPt-0231	7DS	20	0
wPt-4555	7DS	20	0
wPt-1866	7DS	20	22.91
wPt-7508	7DS	20	24.3
wPt-671530	7DS	20	25.61
wPt-743857	7DS	20	25.61
wPt-743395	7DS	20	25.61
wPt-733087	7DS	20	67.24
wPt-743219	7DS	20	79.78
wPt-744149	7DS	20	79.78
wPt-742908	7DS	20	79.78
wPt-743220	7DS	20	79.78
wPt-664219	7DS	20	79.78
wPt-744857	7DS	20	79.78
wPt-744576	7DS	20	79.78
wPt-666614	7DS	20	79.78
wPt-1100	7DS	20	79.78
wPt-744361	7DS	20	79.78
wPt-744779	7DS	20	79.78
wPt-734065	7DS	20	104.64
wPt-743332	7DS	20	104.64
wPt-730402	7DS	20	105.4
wPt-664421	7DS	20	114.26
wPt-744217	7DS	20	114.26
wPt-745005	7DS	20	114.26
wPt-664193	7DS	20	114.94
wPt-745067	7DS	20	127.25
wPt-2565	7DS	20	127.98
wPt-743749	7DS	20	128.7
wPt-744889	7DS	20	128.7
wPt-744784	7DS	20	128.7
wPt-744346	7DS	20	129.34
wPt-744444	7DS	20	129.98
wPt-743698	7DS	20	129.98
wPt-744148	7DS	20	129.98
wPt-743999	7DS	20	129.98
wPt-663820	7DS	20	129.98
wPt-663918	7DS	20	129.98
wPt-664368	7DS	20	133.46
wPt-744347	7DS	20	133.46
wPt-744644	7DS	20	134.15
wPt-743632	7DS	20	136.26
wPt-731831	7DS	20	136.26
wPt-668026	7DS	20	136.26
wPt-664320	7DS	20	136.95
BARC91	7DL	20	174.37
wPt-743602	7DL	20	199.02
wPt-664022	7DL	20	199.02
wPt-2339	7DL	20	199.02
wPt-0827	7DL	20	199.02
wPt-663848	7DL	20	199.02
wPt-7542	7DL	20	225.21
wPt-5283	7DL	20	258.59
