# Supplementary material for: Identification of Genomic Associations for Adult Plant Resistance in the Background of Popular South Asian Wheat Cultivar, PBW343
Source: Front Plant Sci. 2016 Nov 8;7:1674. doi: 10.3389/fpls.2016.01674 (PMC5099247; doi:10.3389/fpls.2016.01674)
Supplement: Supplementary file 6 [file Table6.XLSX]

## Sheet: Supplementary Table 6
Supplementary Table 6 Linkage map of family PBW343 x Cross Bill
Marker	Chromosome	Linkage Group	Position (cM)
wPt-664682	1AS	1	0
WMC416-1B-6D	1AS	1	10.44
wPt-2164	1AS	1	39.83
wPt-5461	1AS	1	40.49
wPt-3168	1AS	1	43.31
wPt-5211	1AS	1	45.37
BARC79	1AS	1	45.37
BARC148-1A-1D	1AS	1	74.3
wPt-8172	1AS	1	92.01
wPt-665784	1AS	1	97.77
wPt-665725	1AS	1	101.81
tPt-5413	1AS	1	114.81
wPt-733856	1AS	1	144.45
wPt-732062	1AS	1	145.78
tPt-2833	1AS	1	149.12
wPt-741547	1AS	1	152.42
wPt-7840	1AS	1	153.68
wPt-4270	1AS	1	163.32
wPt-0864	1AS	1	166.23
wPt-730591	1AS	1	166.88
wPt-7754	1AS	1	168.21
wPt-4016	1AS	1	168.86
wPt-6520	1AS	1	169.52
wPt-731762	1AS	1	170.24
wPt-729877	1AS	1	174.47
wPt-732611	1AS	1	178.71
wPt-5652	1AS	1	187.27
rPt-9065	1AS	1	193.23
wPt-9679	1AS	1	195.34
wPt-2573	1AS	1	204.83
wPt-730631	1AS	1	211.59
wPt-671799	1AS	1	217.24
wPt-9584	1AS	1	219.88
wPt-4791	1AS	1	221.18
wPt-667780	1AS	1	222.44
wPt-8539	1AS	1	223.71
wPt-731010	1AS	1	226.53
wPt-665036	1AS	1	229.31
wPt-666988	1AS	1	230.61
wPt-9692	1AS	1	231.26
wPt-3723	1AS	1	256.22
wPt-9925	1AS	1	262.31
wPt-4045	1AS	1	274.83
wPt-0194	1AS	1	280.41
wPt-744652	1AS	1	288.04
wPt-4300	1AS	1	292.6
wPt-0635	1AS	1	295.42
wPt-664119	1AS	1	297.45
wPt-7887	1AL	1	301.87
wPt-667153	1AL	1	338.98
wPt-667252	1AL	1	342.96
wPt-668205	1AL	1	363.89
wPt-5160	1AL	1	366.75
wPt-6005	1AL	1	367.43
wPt-0432	1AL	1	368.12
wPt-1011	1AL	1	373.79
wPt-744613	1AL	1	375.2
wPt-2976	1AL	1	378.73
wPt-732881	1AL	1	380.73
wPt-3836	1AL	1	382.14
tPt-6091	1AL	1	390.01
wPt-1786	1AL	1	392.13
wPt-664703	1AL	1	393.48
wPt-7460	1BS	2	0
wPt-744960	1BS	2	2.03
wPt-2577	1BS	2	2.71
wPt-2575	1BS	2	3.45
wPt-8320	1BS	2	5.53
wPt-2597	1BS	2	9.16
wPt-7259	1BS	2	13.02
wPt-3477	1BS	2	13.69
wPt-3451	1BS	2	17.43
rPt-6561	1BS	2	21.61
rPt-1767	1BS	2	22.89
rPt-2940	1BS	2	24.97
tPt-0136	1BS	2	27.25
tPt-2440	1BS	2	27.25
rPt-8739	1BS	2	29.88
tPt-9585	1BS	2	31.94
tPt-2326	1BS	2	33.24
tPt-0734	1BS	2	33.85
rPt-2869	1BS	2	33.85
tPt-4566	1BS	2	33.85
rPt-1217	1BS	2	33.85
tPt-8754	1BS	2	33.85
tPt-7559	1BS	2	33.85
tPt-8109	1BS	2	33.85
rPt-8894	1BS	2	33.85
tPt-6015	1BS	2	35.22
rPt-9564	1BS	2	37.39
tPt-7214	1BS	2	38.15
wPt-2395	1BS	2	41.78
wPt-668076	1BS	2	41.78
wPt-2988	1BS	2	41.78
tPt-6453	1BS	2	45.96
wPt-5279	1BS	2	51.05
wPt-8287	1BS	2	51.75
wPt-1912	1BS	2	53.24
wPt-741297	1BS	2	58.91
wPt-0655	1BS	2	64.98
wPt-3787	1BS	2	67.96
wPt-743523	1BS	2	72.91
wPt-741799	1BS	2	75.09
tPt-5080	1BS	2	79.06
wPt-8267	1BS	2	81.21
wPt-7094	1BS	2	81.21
wPt-2474	1BS	2	81.87
wPt-9562	1BS	2	82.52
wPt-9490	1BS	2	84.52
wPt-0240	1BS	2	85.89
wPt-744437	1BS	2	86.56
wPt-2654	1BS	2	86.56
wPt-2744	1BS	2	87.86
wPt-2261	1BS	2	89.19
wPt-0320	1BS	2	89.88
wPt-1911	1BS	2	91.29
wPt-3176	1BS	2	91.95
wPt-6370	1BS	2	91.95
tPt-5675	1BS	2	91.95
wPt-1328	1BS	2	93.2
wPt-5385	1BS	2	94.45
wPt-2019	1BS	2	95.06
wPt-8338	1BL	2	95.06
wPt-5325	1BL	2	96.51
wPt-5485	1BL	2	103.45
wPt-3566	1BL	2	109.19
BARC61	1BL	2	114.3
rPt-9074	1BL	2	138.82
wPt-3738	1DS	3	0
wPt-668040	1DS	3	20.94
wPt-666832	1DS	3	23.21
wPt-5503	1DS	3	28.07
wPt-5320	1DS	3	29.44
rPt-4471	1DS	3	47.08
wPt-732556	1DL	3	86.69
wPt-6059	1DL	3	89.39
wPt-733835	1DL	3	100
wPt-667287	1DL	3	101.9
wPt-4230	1DL	3	125.42
wPt-3611	2AS	4	0
wPt-3744	2AS	4	2.82
wPt-742893	2AL	4	40.42
wPt-7011	2AL	4	49.91
WMC170-4A	2AL	4	62.19
WMC198-2A	2AL	4	63.02
WMS372-2A	2AL	4	80.35
wPt-745067	2BS	5	0
wPt-743589	2BS	5	2.9
wPt-744444	2BS	5	5.8
wPt-4119	2BS	5	45.36
wPt-664250	2BS	5	54.42
wPt-3203	2BS	5	57.12
tPt-3506	2BS	5	60.35
wPt-667798	2BS	5	64.91
wPt-4142	2BS	5	66.86
wPt-7734	2BS	5	93.06
WMC363-5B	2BS	5	125.3
WMS371-5B	2BS	5	132.93
wPt-6549	2BS	5	139.4
WMC442-2B	2BS	5	141.57
wPt-4736	2BS	5	147.24
wPt-2586	2BS	5	150.1
wPt-5346	2BS	5	153.68
wPt-5175	2BS	5	154.34
wPt-8604	2BS	5	166.02
wPt-0819	2BS	5	170.26
wPt-7029	2BS	5	177.56
BARC109-5B-4B	2BS	5	181.41
wPt-742141	2BS	5	184.49
wPt-4936	2BS	5	192.3
WMC314	2BS	5	234.03
wPt-744643	2BS	5	249.84
wPt-5250	2BS	5	249.84
wPt-5188	2BS	5	252.79
wPt-6311	2BS	5	252.79
wPt-6706	2BS	5	253.43
wPt-1964	2BS	5	266.63
tPt-4627	2BS	5	267.27
tPt-6504	2BS	5	270.65
wPt-8072	2BS	5	281.95
wPt-9402	2BS	5	281.95
wPt-9423	2BS	5	281.95
wPt-743630	2BS	5	281.95
wPt-1489	2BS	5	281.95
wPt-1064	2BS	5	301.92
WMS148-2B	2BL	5	317.12
BARC18-2B	2BL	5	340.36
WMC477-2B	2BL	5	344.04
BARC91	2BL	5	348.22
wPt-8548	2BL	5	352.13
wPt-1646	2BL	5	374.88
wPt-0489	2BL	5	379.76
wPt-9654	2BL	5	384.18
wPt-8340	2BL	5	385.61
wPt-4210	2BL	5	395.1
tPt-5438	2BL	5	398.85
wPt-744808	2BL	5	402.06
wPt-1394	2BL	5	406.36
tPt-4248	2BL	5	413.22
wPt-4072	2BL	5	424.71
wPt-7506	2BL	5	430.71
wPt-4426	2BL	5	452.33
wPt-8916	2BL	5	461.3
wPt-5736	2BL	5	474.07
wPt-667162	2BL	5	475.52
wPt-731130	2DL	6	0
wPt-732603	2DL	6	0.68
wPt-730613	2DL	6	4.11
BARC12-3A	3AS	7	0
wPt-10311	3AS	7	8.55
BARC5-2A-6D-7D	3AS	7	10.82
wPt-0951	3AS	7	14.4
wPt-1111	3AS	7	18.19
wPt-2478	3AS	7	25.16
wPt-1688	3AS	7	25.16
tPt-1143	3AS	7	55.16
wPt-1925	3AL	7	74.49
wPt-6357	3AL	7	74.49
wPt-2757	3BS	8	0
wPt-0571	3BS	8	8.68
wPt-7132	3BS	8	8.68
wPt-741413	3BS	8	10.71
wPt-4842	3BS	8	13.45
tPt-6487	3BS	8	13.45
wPt-7271	3BS	8	16.35
wPt-7212	3BS	8	21.05
3609L2R2-M-3B	3BS	9	0
tPt-8743	3BS	9	40.24
WMC366-120bp3B	3BS	9	46.62
9335L1R1-3B-3D	3BS	9	69.37
wPt-9496	3BS	9	105.62
9496L1R1-3B-7A	3BS	9	110.9
WMS533-3B	3BS	9	130.75
3609L2R2-L-3B	3BS	9	140.71
3609L3R3-3B	3BS	9	143.12
wPt-3761	3BS	9	153.73
wPt-800213	3BS	9	154.35
wPt-3609	3BS	9	155.64
wPt-666139	3BS	9	160.73
wPt-3921	3BS	9	162.63
3921L5R5-3B	3BS	9	165.75
666139L1R1-3B	3BS	9	167.58
BARC133-3B	3BS	9	173.08
BARC147-3B	3BS	9	174.52
WMS493-3B	3BS	9	184.66
wPt-2193	3BS	9	200.42
WMC808-3B	3BS	9	201.25
8238L1R1-3B	3BS	9	205.73
8238L3R3-3B	3BS	9	208.29
wPt-732044	3BS	9	217.97
wPt-9170	3BS	9	218.59
wPt-6216	3BS	9	221.37
wPt-1191	3BS	9	223.58
wPt-743661	3BL	9	230.44
wPt-11032	3BL	9	230.44
wPt-6047	3BL	9	235.14
wPt-2220	3BL	9	240.16
wPt-8105	3BL	9	242.06
wPt-10003	3BL	9	244.92
wPt-1940	3BL	9	248.77
wPt-7786	3BL	9	251.01
wPt-11218	3BL	9	253.09
wPt-9510	3BL	9	256.22
WMC366-124bp-3B	3BL	9	259.43
WMC366-111bp-3B	3BL	9	262.18
wPt-10323	3BL	9	265.7
wPt-8915	3BL	9	270.33
WMC366-100bp-3B	3BL	9	278.87
wPt-9433	3BL	9	285.86
tPt-7068	3BL	9	293.9
wPt-5020	3BL	9	297.11
WMC291-3B	3BL	9	300.57
wPt-0036	3BL	9	310.7
wPt-0065	3BL	9	314.39
wPt-672088	3BL	9	324.03
BARC77-3B	3BL	9	352.9
wPt-0021	3BL	9	355.76
wPt-5261	3BL	9	365.59
wPt-667746	3BL	9	365.59
wPt-0912	3BL	9	368.41
WMS340-3B	3BL	9	384.85
wPt-2416	3BL	9	387.59
wPt-1020	3BL	9	389.71
wPt-0324	3BL	9	391.76
wPt-2559	3BL	9	391.76
wPt-8513	3BL	9	398.23
wPt-6834	3BL	9	402.52
666139L3R3-3B	3BL	9	429.99
BARC193-4A	4AS	10	0
WMC468-124bp-4A	4AS	10	36.86
WMC468-190bp-4A	4AS	10	55.91
wPt-1046	4AL	16	0
wPt-5559	4AL	16	4.12
wPt-5124	4AL	16	34.97
wPt-0817	4AL	16	48.58
tPt-9400	4AL	16	53.59
wPt-5951	4AL	16	55.71
wPt-744614	4AL	16	56.35
wPt-6728	4AL	16	56.35
wPt-800147	4AL	16	58.38
wPt-7354	4AL	16	79.56
wPt-8271	4AL	16	80.24
wPt-8886	4AL	16	80.24
wPt-2985	4AL	16	80.85
wPt-1007	4AL	16	83.39
wPt-6900	4AL	16	84
wPt-2836	4AL	16	84.61
wPt-6502	4AL	16	85.25
wPt-669526	4AL	16	85.87
wPt-2533	4AL	16	88.41
wPt-1161	4AL	16	89.21
wPt-5642	4AL	16	89.21
wPt-4680	4AL	16	90.88
wPt-5003	4AL	16	93.38
wPt-6440	4AL	16	93.97
wPt-730913	4AL	16	94.6
wPt-3349	4AL	16	96.58
wPt-1961	4AL	16	98.96
wPt-0447	4AL	16	98.96
wPt-6867	4AL	16	98.96
wPt-1155	4AL	16	99.62
wPt-3773	4AL	16	104.18
wPt-669587	4AL	16	105.56
wPt-2371	4AL	16	123.66
BARC70-4A-7A-7D	4AL	16	135.18
wPt-7034	4AL	16	140.27
wPt-8192	4AL	16	145.63
wPt-5101	4AL	16	149.86
wPt-742051	4AL	16	151.95
wPt-3523	4AL	16	161.14
wPt-667538	4AL	16	161.85
wPt-9207	4AL	16	171.99
wPt-8149	4AL	16	180.7
wPt-3794	4AL	16	182.07
wPt-0808	4AL	16	185.5
wPt-9255	4AL	16	192.69
wPt-4487	4AL	16	200.83
rPt-7987	4AL	16	200.83
wPt-2632	4AL	16	217.41
wPt-9227	4AL	16	221.39
wPt-0899	4AL	16	225.68
wPt-7301	4AL	16	239.35
wPt-740710	4AL	16	272.47
wPt-742368	4AL	16	275.03
wPt-0321	4AL	16	312.94
wPt-744937	4AL	16	312.94
wPt-744715	4AL	16	313.63
WMC83-2B-7A	4AL	16	320.45
wPt-5987	4AL	16	336.43
BARC49-5D-7A	4AL	16	352.66
wPt-733725	4AL	16	361.37
BARC121-7A-7B	4AL	16	365.28
wPt-4796	4AL	16	367.59
BARC108-7A	4AL	16	370.63
wPt-9555	4AL	16	372.8
wPt-3393	4AL	16	377.55
BARC180-5A-3B	4AL	16	398.73
WMC168-7A	4AL	16	433.38
wPt-6422	4AL	16	470.04
wPt-5173	4AL	16	478.72
wPt-730156	4AL	16	486.76
3609L2R2-U-3B	4AL	16	504.74
WMC47-4B	4BL	11	0
tPt-8905	4BL	11	6.37
wmc710-4B	4BL	11	51.75
wPt-9103	5BL	12	0
wPt-9598	5BL	12	0.65
wPt-0750	5BL	12	9.47
WMC75-5B	5BL	12	16.56
wPt-8393	5BL	12	31.86
wPt-6531	5BL	12	32.49
BARC243-5B	5BL	13	0
wPt-7665	5BL	13	10.37
BARC59	5BL	13	23.96
BARC110-117bp-5D	5BL	13	25.58
tPt-3144	5BL	13	27.48
BARC110-194bp-5D	5BL	13	31.43
wPt-7006	5BL	13	38.52
BARC1055-6A	6AL	14	0
wPt-730772	6AL	14	6.03
wPt-7857	6AL	14	6.63
wPt-7373	6AL	14	10.59
BARC134-6B	6BL	15	0
wPt-1761	6BL	15	16.4
wPt-744987	7BL	17	0
tPt-3700	7BL	17	10.94
wPt-7387	7BL	17	14.95
WMS344-7B	7BL	17	20.27
wPt-9515	7BL	17	24.45
wPt-2449	7BL	17	30.73
wPt-9813	7BL	17	38.16
wPt-1958	7DL	18	0
wPt-741686	7DL	18	2.99
wPt-7763	7DL	18	4.27
wPt-3782	7DL	18	9.85
wPt-7122	7DL	18	9.85
wPt-2083	7DL	18	14.59
wPt-744897	7DL	18	32.57
WMS205	7DL	18	58.18
wPt-663902	7DL	18	80.93
wPt-668151	7DL	18	83.14
wPt-663777	7DL	18	83.83
wPt-665414	7DL	18	83.83
wPt-667491	7DL	18	83.83
wPt-2054	7DL	18	84.56
tPt-4614	7DL	18	84.56
wPt-664387	7DL	18	84.56
wPt-667548	7DL	18	84.56
wPt-0779	7DL	18	84.56
wPt-741614	7DL	18	84.56
wPt-668096	7DL	18	84.56
wPt-664025	7DL	18	84.56
wPt-732654	7DL	18	87.46
wPt-6553	7DL	18	92.78
wPt-663822	7DL	18	92.78
wPt-664194	7DL	18	92.78
wPt-671684	7DL	18	94.15
wPt-664549	7DL	18	96.15
wPt-8679	7DL	18	96.84
wPt-664012	7DL	18	102.51
wPt-663965	7DL	18	102.51
wPt-1492	7DL	18	102.51
wPt-663734	7DL	18	102.51
wPt-669585	7DL	18	104.65
wPt-664155	7DL	18	105.97
BARC111-7D	7DL	18	115.3
wPt-664400	7DL	18	128.73
wPt-4555	7DL	18	132.85
wPt-743395	7DL	18	155.3
wPt-671530	7DL	18	155.91
