# Supplementary material for: Identification of Genomic Associations for Adult Plant Resistance in the Background of Popular South Asian Wheat Cultivar, PBW343
Source: Front Plant Sci. 2016 Nov 8;7:1674. doi: 10.3389/fpls.2016.01674 (PMC5099247; doi:10.3389/fpls.2016.01674)
Supplement: Supplementary file 7 [file Table7.XLSX]

## Sheet: Supplementary Table 7
Supplementary Table 7 Linkage map of family PBW343 x Juchi
Marker	Chromosome	Linkage Group	Position (cM)
wPt-664968	1AS	1	0
wPt-664972	1AS	1	0
wPt-8172	1AS	1	17.02
wPt-730136	1AS	1	47.02
wPt-3347	1AS	1	49.62
wPt-666424	1AS	1	55.36
wPt-731090	1AS	1	102.79
wPt-0258	1AS	1	107.35
wPt-6139	1AS	1	144.76
wPt-3698	1AS	1	153.47
wPt-730408	1AS	1	154.63
wPt-0595	1AS	1	202.73
wPt-3904	1AS	1	242.96
wPt-671698	1AS	1	259.36
wPt-729972	1AS	1	263.53
wPt-731843	1AS	1	268.09
wPt-3870	1AS	1	269.26
wPt-665174	1AS	1	270.42
wPt-731412	1AS	1	279.99
wPt-4666	1AS	1	279.99
wPt-664586	1AS	1	279.99
wPt-8261	1AS	1	307.46
wPt-665375	1AS	1	307.46
wPt-2859	1AS	1	307.46
wPt-741704	1AS	1	307.46
wPt-9787	1BS	3	0
wPt-742398	1BS	3	6.06
wPt-2786	1BS	3	8.15
wPt-742457	1BS	3	11.24
wPt-8177	1BS	3	11.24
wPt-5325	1BS	3	12.49
wPt-8267	1BS	3	14.41
wPt-7094	1BS	3	15.07
wPt-2575	1BS	3	15.71
wPt-9903	1BS	3	16.33
wPt-8682	1BS	3	18.93
wPt-1573	1BS	3	26.12
wPt-1248	1BS	3	34
wPt-2389	1BS	3	41.4
wPt-664964	1BS	3	47.78
wPt-3465	1BS	3	51.58
wPt-5678	1BS	3	54.29
wPt-7905	1BS	3	61.48
wPt-2075	1BS	3	61.48
rPt-2040	1BS	3	69.07
wPt-741274	1BS	3	73.49
wPt-668076	1BS	3	76.97
wPt-2988	1BS	3	77.56
wPt-4306	1BS	3	77.56
wPt-0729	1BS	3	77.56
tPt-0325	1BS	3	77.56
wPt-6370	1BS	3	78.13
tPt-8929	1BS	3	81.18
wPt-2577	1BS	3	83.75
wPt-1251	1BS	3	83.75
wPt-2395	1BS	3	83.75
wPt-6719	1BS	3	84.37
wPt-0260	1BS	3	85
wPt-5801	1BS	3	86.3
wPt-2057	1BS	3	86.3
wPt-742513	1BS	3	86.3
wPt-741799	1BS	3	86.3
tPt-5080	1BS	3	86.9
wPt-2762	1BS	3	87.51
wPt-3787	1BS	3	88.14
wPt-5765	1BS	3	88.76
wPt-8320	1BS	3	89.36
wPt-9883	1BS	3	89.96
wPt-742017	1BS	3	90.55
wPt-2019	1BS	3	90.55
wPt-1346	1BS	3	91.18
wPt-1717	1BS	3	91.82
wPt-5435	1BS	3	93.04
wPt-2261	1BS	3	93.04
wPt-0320	1BS	3	93.04
wPt-9524	1BS	3	93.63
wPt-7359	1BS	3	93.63
wPt-6442	1BS	3	94.96
wPt-669239	1BS	3	99.26
wPt-7708	1BS	3	105.35
wPt-1997	1BS	3	108.83
wPt-742776	1BS	3	108.83
wPt-9462	1BS	3	110.7
wPt-6078	1BS	3	111.97
wPt-2474	1BS	3	113.25
wPt-4107	1BS	3	114.62
wPt-743523	1BS	3	117.32
wPt-0831	1BS	3	120.07
wPt-9490	1BS	3	123.59
wPt-5065	1BS	3	128.15
wPt-8930	1BS	3	131.05
wPt-9977	1BS	3	132.34
wPt-0359	1BS	3	134.75
wPt-7460	1BS	3	135.34
wPt-9975	1BS	3	137.17
wPt-741612	1BS	3	140.42
wPt-9472	1BS	3	141.67
wPt-4655	1BS	3	141.67
wPt-740807	1BS	3	141.67
wPt-3824	1BS	3	141.67
wPt-0974	1BS	3	141.67
wPt-6833	1BS	3	141.67
wPt-9522	1BS	3	141.67
wPt-6117	1BS	3	141.67
wPt-2614	1BS	3	141.67
wPt-7529	1BS	3	141.67
wPt-1911	1BS	3	141.67
wPt-8616	1BS	3	141.67
wPt-741749	1BS	3	141.67
wPt-5067	1BS	3	141.67
wPt-9631	1BS	3	141.67
wPt-4434	1BS	3	141.67
wPt-8338	1BS	3	141.67
wPt-3282	1BS	3	141.67
wPt-2810	1BS	3	141.67
wPt-3177	1BS	3	141.67
wPt-5798	1BS	3	142.24
wPt-5279	1BS	3	144
wPt-2315	1BL	3	156.21
wPt-5061	1BL	3	185.53
wPt-5034	1BL	3	187.38
rPt-4471	1BL	2	0
rPt-1767	1BL	2	15.98
rPt-6561	1BL	2	15.98
tPt-6015	1BL	2	16.56
rPt-8894	1BL	2	17.76
tPt-7214	1BL	2	18.36
tPt-3696	1BL	2	18.36
tPt-4566	1BL	2	18.36
tPt-2550	1BL	2	18.36
rPt-9564	1BL	2	18.36
tPt-8109	1BL	2	18.36
rPt-6965	1BL	2	18.36
tPt-8754	1BL	2	18.36
rPt-2869	1BL	2	18.36
rPt-3642	1BL	2	18.36
tPt-0136	1BL	2	18.36
tPt-1586	1BL	2	18.36
tPt-2240	1BL	2	18.36
tPt-0734	1BL	2	18.93
tPt-2326	1BL	2	19.5
wPt-1781	1BL	2	20.66
tPt-2440	1BL	2	21.85
wPt-3266	1BL	2	25.14
rPt-5341	1BL	2	29.44
tPt-9585	1BL	2	31.29
tPt-5515	1BL	2	31.87
tPt-7918	1BL	2	31.87
tPt-1051	1BL	2	31.87
tPt-4377	1BL	2	31.87
rPt-7959	1BL	2	31.87
rPt-4523	1BL	2	32.5
tPt-5755	1BL	2	33.73
rPt-0079	1BL	2	34.92
tPt-2076	1BL	2	34.92
tPt-7559	1BL	2	36.78
wPt-3451	1BL	2	38.01
wPt-2526	1BL	2	54.74
wPt-4532	1BL	2	55.35
wPt-0944	1BL	2	55.95
wPt-7066	1BL	2	76.53
wPt-4671	1DS	4	0
wPt-665814	1DS	4	1.81
wPt-9380	1DS	4	4.86
wPt-668040	1DS	4	4.86
wPt-666832	1DS	4	4.86
wPt-0413	1DS	4	9.1
wPt-0391	1DS	5	0
wPt-3707	1DS	5	28.12
wPt-4196	1DS	5	28.12
tPt-6183	1DS	5	32.93
wPt-8866	1DS	5	68.21
wPt-2968	1DS	5	69.4
wPt-5721	1DS	5	70.59
wPt-6503	1DS	5	76.31
wPt-7092	1DS	5	77.46
wPt-1263	1DS	5	78.03
wPt-731710	1DS	5	80.47
wPt-734229	1DS	6	0
wPt-7140	1DS	6	7.19
wPt-5320	1DS	6	14.95
wPt-732144	1DL	6	55.89
wPt-2839	1DL	6	60.9
wPt-4427	1DL	6	62.07
wPt-729788	1DL	6	63.83
wPt-7057	1DL	6	64.42
wPt-730475	1DL	6	65.01
wPt-671947	1DL	6	65.01
wPt-665360	1DL	6	65.01
wPt-665327	1DL	6	65.01
wPt-732575	1DL	6	65.01
wPt-668079	1DL	6	65.01
wPt-730605	1DL	6	65.01
wPt-4711	1DL	6	65.01
wPt-7957	1DL	6	65.01
wPt-731020	1DL	6	65.01
wPt-6560	1DL	6	65.01
wPt-665749	1DL	6	65.01
wPt-740692	1DL	6	67.42
tPt-1041	2AS	19	0
wPt-5647	2AS	19	0
wPt-5338	2AL	19	30.72
rPt-3825	2AL	19	58.77
wPt-665027	2AL	19	66.26
wPt-667413	2AL	19	66.26
wPt-671956	2AL	19	79.69
wPt-672034	2AL	19	90.33
wPt-2866	2AL	19	109.92
wPt-1353	2AL	19	115.92
wPt-7024	2AL	7	0
wPt-7011	2AL	7	15.56
wPt-6711	2AL	7	53.47
wPt-8068	2AL	7	54.06
wPt-9277	2AL	7	96.83
wPt-9793	2AL	7	98.1
wPt-730172	2BS	8	0
wPt-669681	2BS	8	0.59
wPt-1024	2BS	8	39.69
wPt-744022	2BS	8	40.27
wPt-4916	2BS	8	40.27
tPt-4627	2BS	8	60.46
wPt-1964	2BS	8	60.46
tPt-6504	2BS	8	61.7
wPt-8326	2BS	8	73.26
wPt-5017	2BS	8	94.85
wPt-7305	2BS	8	109.55
wPt-666931	2BS	8	117.83
tPt-4248	2BS	8	120.43
wPt-7161	2BS	8	124.14
wPt-4701	2BS	8	139.09
wPt-0489	2BS	8	152.29
wPt-0094	2BS	8	158.57
wPt-4166	2BS	8	192.93
wPt-1266	2BS	8	218.07
wPt-9230	2BS	8	229.28
wPt-7672	2BS	8	229.28
wPt-0100	2BS	8	231.07
wPt-7970	2BS	8	234.16
wPt-0289	2BS	8	237.25
wPt-3949	2BS	8	241.69
wPt-5250	2BS	8	245.75
wPt-8398	2BS	8	267.76
wPt-5878	2BL	8	295.23
wPt-2327	2BL	8	299.85
wPt-4199	2BL	8	303.1
wPt-9350	2BL	8	309.99
wPt-9736	2BL	8	316.02
tPt-5438	2BL	8	340.15
wPt-744808	2BL	8	346.17
wPt-7004	2BL	8	350.85
wPt-732040	2BL	8	360.53
wPt-0471	2BL	8	360.53
wPt-4426	2BL	8	366.11
wPt-2724	2BL	8	387.29
wPt-2274	2BL	8	390.59
wPt-2135	2BL	8	392.67
wPt-3378	2BL	8	392.67
wPt-7829	2BL	8	394.62
wPt-732092	2BL	8	410.73
tPt-4125	2BL	8	443.96
wPt-1505	2BL	8	448.66
wPt-9780	2DS	9	0
wPt-667584	2DL	9	8.76
wPt-731148	2DL	9	8.76
wPt-0298	2DL	9	8.76
wPt-4413	2DL	9	16.35
wPt-3978	3AL	10	0
wPt-1888	3AL	10	0
wPt-3195	3AL	10	3.71
wPt-730156	3AL	10	29
wPt-9215	3AL	10	63.33
wPt-1939	3AL	10	87.5
wPt-6357	3AL	10	133.24
tPt-3563	3AL	10	134.98
wPt-1925	3AL	10	136.17
tPt-3858	3AL	10	138.61
wPt-7860	3AL	10	162.74
tPt-6376	3AL	10	209.09
wPt-9422	3AL	10	237.76
wPt-0384	3BS	11	0
wPt-11278	3BS	11	19.85
wPt-0021	3BS	11	32.22
wPt-669517	3BS	11	56.93
wPt-0571	3BS	11	103.87
wPt-743847	3BS	11	103.87
wPt-7132	3BS	11	105.12
wPt-10945	3BS	11	106.6
wPt-741331	3BS	11	109.5
wPt-1081	3BS	11	123.71
wPt-742528	3BS	11	132.39
wPt-740604	3BS	11	133.04
wPt-742060	3BS	11	133.7
wPt-742253	3BS	11	135.76
wPt-742648	3BS	11	139.82
wPt-9066	3BS	11	150.76
wPt-3609	3BS	11	160.44
wPt-3761	3BS	11	160.44
wPt-800213	3BS	11	162.25
wPt-672088	3BS	11	180.8
wPt-5769	3BS	11	181.99
wPt-664981	3BS	11	183.15
wPt-4364	3BS	11	190.74
wPt-7786	3BS	11	191.34
wPt-1940	3BS	11	191.34
wPt-10497	3BS	11	191.34
wPt-731910	3BS	11	191.91
wPt-5390	3BS	11	197.19
wPt-11295	3BS	11	197.19
wPt-5939	3BS	11	199.58
wPt-9432	3BS	11	199.58
wPt-9510	3BS	11	199.58
wPt-8915	3BS	11	206.96
wPt-10323	3BS	11	208.86
wPt-11218	3BS	11	209.48
wPt-9443	3BS	11	209.48
wPt-3078	3BS	11	209.48
wPt-10003	3BS	11	216.87
wPt-10546	3BS	11	232.77
wPt-3726	3BS	11	251.65
wPt-1191	3BS	11	261.94
wPt-9170	3BS	11	267.36
wPt-732044	3BS	11	268
wPt-5105	3BS	11	268
wPt-664393	3BS	11	268
wPt-7015	3BS	11	268
tPt-1366	3BS	11	269.8
tPt-1759	3BS	11	269.8
wPt-2936	3BS	11	277.5
wPt-9579	3BS	11	278.84
wPt-6216	3BS	11	279.53
wPt-1484	3BS	11	280.19
wPt-8886	3BL	11	291.33
wPt-0610	3BL	11	293.71
wPt-9368	3BL	11	339.09
wPt-0912	3BL	11	340.95
wPt-731593	3BL	11	356.25
wPt-731663	3BL	11	359.38
wPt-2685	3BL	11	360.61
wPt-10758	3BL	11	367.51
wPt-6834	3BL	11	367.51
tPt-7433	3BL	11	411.7
wPt-734145	3BL	11	435.83
wPt-665868	3BL	11	464.5
wPt-734322	3BL	11	477.47
wPt-742606	3BL	11	480.76
wPt-2644	3BL	11	482.74
wPt-5870	3BL	11	502.93
wPt-1070	3BL	11	518.5
wPt-3536	3BL	11	530.06
wPt-3398	3BL	11	553.84
wPt-9251	3BL	11	555.64
wPt-8206	3BL	11	594.74
wPt-733251	3BL	11	600.69
wPt-5261	3BL	11	614.91
wPt-667746	3BL	11	614.91
wPt-10537	3BL	11	620.19
wPt-0138	3BL	11	660.43
wPt-0951	3BL	11	701.25
wPt-742445	3BL	11	717.36
wPt-671808	3BL	11	717.36
wPt-742154	3BL	11	717.36
wPt-742189	3BL	11	717.36
wPt-742587	3BL	11	717.36
wPt-741921	3BL	11	717.36
wPt-742368	3BL	11	717.36
wPt-742323	3BL	11	717.36
wPt-742396	3BL	11	717.36
wPt-742025	3BL	11	717.36
wPt-668064	3BL	11	717.36
wPt-740739	3BL	11	717.36
wPt-741164	3BL	11	717.36
wPt-4569	3BL	11	718.07
wPt-667328	3BL	11	718.07
wPt-740796	3BL	11	720.24
wPt-740602	3BL	11	724.8
wPt-5786	3BL	11	751.5
wPt-10142	3BL	11	757.08
wPt-743661	3BL	11	771.39
wPt-11032	3BL	11	771.39
rPt-5396	3BL	11	771.39
wPt-6047	3BL	11	782.16
wPt-743775	3BL	11	783.35
wPt-741571	3BL	11	783.35
wPt-9310	3BL	11	783.35
wPt-10033	3BL	11	783.35
wPt-7142	3BL	11	783.35
wPt-9433	3BL	11	783.35
wPt-10490	3BL	11	783.35
wPt-733544	3BL	11	802.16
wPt-0013	3BL	11	802.16
wPt-2298	3BL	11	802.16
wPt-2766	3BL	11	802.16
wPt-0895	3BL	11	802.16
wPt-2193	3BL	11	802.16
wPt-732330	3BL	11	802.16
wPt-0086	3BL	11	804.6
wPt-7271	3BL	11	816.59
wPt-4842	3BL	11	818.49
tPt-6487	3BL	11	819.69
wPt-666139	3BL	11	843.03
wPt-3921	3BL	11	844.9
wPt-1657	3BL	11	881.15
wPt-743211	3BL	11	882.37
wPt-4620	4AL	12	0
wPt-4828	4AL	12	0
wPt-6867	4AL	12	8.76
wPt-0023	4AL	12	10.48
wPt-9675	4AL	12	11.04
wPt-1961	4AL	12	11.04
wPt-4424	4AL	12	11.63
wPt-1155	4AL	12	11.63
wPt-7807	4AL	12	15.39
wPt-9183	4AL	12	17.83
wPt-8271	4AL	12	18.4
wPt-8167	4AL	12	18.4
wPt-0538	4AL	12	23.42
wPt-800509	4AL	12	57.44
wPt-7355	4AL	12	89.47
wPt-3435	4AL	12	90.75
wPt-2836	4AL	13	0
wPt-669526	4AL	13	0
wPt-8091	4AL	13	1.88
wPt-5642	4AL	13	1.88
wPt-2533	4AL	13	1.88
wPt-1161	4AL	13	1.88
wPt-5578	4AL	13	3.03
wPt-743028	4AL	13	3.6
wPt-9645	4AL	13	5.37
wPt-6900	4AL	13	5.37
wPt-3349	4AL	13	6.62
wPt-6502	4AL	13	6.62
wPt-730913	4AL	13	7.82
wPt-2982	4AL	13	14.35
wPt-6440	4AL	13	21.45
wPt-5124	4AL	13	46.17
wPt-667593	4BS	14	0
wPt-4607	4BS	14	0
wPt-5787	5AS	15	0
wPt-4249	5AS	15	8.66
wPt-740799	5AS	15	9.89
wPt-9513	5AL	15	57.88
wPt-8794	5AL	15	74.89
tPt-1253	5BS	17	0
wPt-1482	5BS	17	26.87
wPt-7059	5BS	17	27.5
wPt-3204	5BS	17	28.12
wPt-9598	5BS	17	28.12
wPt-6597	5BS	17	28.69
wPt-9103	5BS	17	29.27
wPt-1733	5BS	17	40.74
wPt-9006	5BS	17	79.25
wPt-1432	5BS	17	84.26
wPt-798756	5BS	17	111.73
wPt-6348	5BS	17	114.86
wPt-5175	5BS	17	115.44
wPt-5346	5BS	17	115.44
wPt-665267	5BS	17	115.44
wPt-1179	5BS	17	159.39
wPt-742859	5BS	17	208.03
wPt-743857	5BS	17	209.23
wPt-743310	5BS	17	209.23
wPt-743395	5BS	17	209.23
wPt-671530	5BS	17	211.15
wPt-7079	5BS	17	237.39
wPt-4996	5BS	17	238.01
wPt-6549	5BS	17	240.36
tPt-8942	5BS	17	255.2
wPt-2586	5BS	17	265.65
wPt-5120	5BS	17	277.03
wPt-744314	5BS	17	288.25
wPt-0819	5BS	17	288.25
wPt-8604	5BS	17	292.15
wPt-9666	5BS	17	293.35
wPt-9724	5BS	17	293.96
wPt-7542	5BL	17	320.83
wPt-4402	5BL	17	367.77
wPt-9116	5BL	17	382.12
wPt-7665	5BL	17	382.12
wPt-4418	5BL	17	391.97
wPt-0103	5BL	18	0
wPt-7114	5BL	18	6.37
wPt-7238	5BL	18	41.65
wPt-2373	5BL	18	44.78
tPt-3144	5BL	18	62.41
wPt-3457	5BL	16	0
wPt-733087	5BL	16	19.44
wPt-5896	5BL	16	32.43
wPt-6014	5BL	16	37.44
wPt-3661	5BL	16	57.72
wPt-666939	5BL	16	67.05
wPt-742680	6AS	20	0
wPt-731054	6AS	20	0.61
wPt-732611	6AS	20	0.61
wPt-731077	6AS	20	0.61
wPt-730142	6AS	20	0.61
wPt-9832	6AS	20	2.49
wPt-741630	6AS	20	4.87
wPt-729877	6AS	20	6.63
wPt-731250	6AS	20	13.34
wPt-7840	6AS	20	16.59
wPt-741547	6AS	20	19.13
wPt-4791	6AS	20	24.63
wPt-9584	6AS	20	24.63
wPt-664733	6AS	20	24.63
wPt-730729	6AS	20	25.22
wPt-2822	6AS	20	25.22
wPt-667780	6AS	20	25.22
wPt-733764	6AS	20	25.22
wPt-671799	6AS	20	25.79
wPt-666208	6AS	20	25.79
wPt-664552	6AS	20	25.79
tPt-6716	6AL	20	69.74
wPt-6995	6AL	20	69.74
wPt-9000	6AL	20	69.74
wPt-1642	6AL	20	69.74
wPt-6468	6AL	20	69.74
wPt-1375	6AL	20	69.74
wPt-731120	6AL	20	69.74
wPt-731524	6AL	20	69.74
wPt-4229	6AL	20	70.96
wPt-732328	6AL	20	71.56
wPt-9474	6AL	20	71.56
wPt-6268	6AL	20	75.79
wPt-7204	6AL	20	78.8
wPt-734346	6AL	20	79.4
wPt-734345	6AL	20	79.4
wPt-729826	6AS	21	0
wPt-7373	6AS	21	34.36
wPt-732125	6AS	21	34.36
wPt-732035	6AS	21	34.36
wPt-731499	6AS	21	34.36
wPt-0864	6AS	21	61.82
wPt-2636	6AS	21	62.4
wPt-730591	6AS	21	62.99
wPt-8006	6AS	21	62.99
wPt-4016	6AS	21	62.99
wPt-6520	6AS	21	62.99
wPt-0832	6AS	21	63.63
rPt-9065	6AS	21	68.71
wPt-3524	6AS	21	69.88
wPt-731934	6AS	21	70.45
wPt-731842	6AS	21	72.21
tPt-2833	6AS	21	72.21
wPt-5652	6AS	21	72.8
wPt-3605	6AS	21	77.88
wPt-7623	6AS	21	78.47
wPt-3965	6AS	21	78.47
wPt-731010	6AS	21	78.47
wPt-732760	6AS	21	79.08
tPt-7399	6AS	21	102.73
wPt-9089	6AL	21	140.64
wPt-731592	6AL	21	142.59
wPt-732951	6AL	21	146.44
wPt-6696	6AL	21	147.62
wPt-5696	6AL	21	151.98
wPt-743435	6AL	21	157.14
wPt-672030	6AL	21	159.56
rPt-9324	6AL	21	159.56
tPt-3786	6AL	21	161.48
rPt-6189	6AL	21	162.78
wPt-0696	6AL	21	164.01
tPt-9048	6AL	21	164.64
wPt-5480	6AL	21	165.26
wPt-732457	6AL	21	169.11
wPt-0373	6AL	21	213.06
wPt-731465	6BS	22	0
wPt-4930	6BS	22	30.99
wPt-2964	6BS	22	37.85
wPt-4142	6BS	22	44.32
wPt-745052	6BS	22	64.15
wPt-667798	6BS	22	64.15
wPt-663764	6BS	22	70.86
wPt-7745	6BS	22	78.14
wPt-8721	6BS	22	107.46
wPt-5211	6BL	22	128.44
tPt-8161	6BL	22	128.44
wPt-2864	6DS	23	0
wPt-741955	6DS	23	1.22
wPt-667005	6DS	23	1.81
wPt-731605	6DL	23	47.19
wPt-667726	6DL	23	47.19
wPt-667006	6DL	23	47.19
wPt-668152	6DL	23	49.07
wPt-1046	7AS	24	0
wPt-5559	7AS	24	0.63
tPt-6336	7AS	24	13.4
wPt-9207	7AS	24	52.27
wPt-742244	7AS	24	52.99
wPt-7425	7AS	24	57.48
wPt-8473	7AS	24	63.51
wPt-731311	7AS	24	67.37
wPt-667538	7AL	24	72.05
wPt-8375	7AL	24	107.03
wPt-744897	7AL	24	140.41
wPt-2083	7AL	24	158.63
wPt-2371	7AL	24	199.53
wPt-3190	7BL	25	0
wPt-5646	7BL	25	4.5
wPt-4300	7BL	25	17.27
wPt-2305	7BL	25	65.92
wPt-5216	7BL	26	0
wPt-7108	7BL	26	2.38
wPt-8387	7BL	26	3.59
wPt-733669	7BL	26	4.18
wPt-5462	7BL	26	4.77
wPt-8040	7BL	26	6.83
wPt-3939	7BL	26	9.57
wPt-664119	7BL	26	41.04
wPt-743502	7BL	26	42.94
wPt-3723	7BL	26	73.54
wPt-4258	7BL	26	105.56
wPt-665936	7DS	27	0
wPt-667127	7DS	27	0
wPt-7508	7DS	27	0
wPt-0231	7DS	27	27.47
wPt-666095	7DS	27	27.47
wPt-1859	7DS	27	31.96
wPt-665687	7DS	27	31.96
wPt-664400	7DS	27	31.96
wPt-1100	7DS	28	0
wPt-742908	7DS	28	0
wPt-743219	7DS	28	0.59
wPt-3328	7DS	28	1.18
wPt-666614	7DS	28	1.18
wPt-663771	7DS	28	1.18
wPt-743220	7DS	28	1.75
wPt-664219	7DS	28	1.75
wPt-744857	7DS	28	2.35
wPt-744779	7DS	28	2.94
wPt-744361	7DS	28	2.94
wPt-744149	7DS	28	2.94
wPt-0827	7DL	28	50.37
wPt-2339	7DL	28	53.62
wPt-743602	7DL	28	57.25
wPt-664022	7DL	28	57.25
wPt-672113	7DL	28	58.81
wPt-663848	7DL	28	59.53
wPt-663984	7DL	28	60.98
wPt-732683	7DL	28	63.29
