# Supplementary material for: Identification of Genomic Associations for Adult Plant Resistance in the Background of Popular South Asian Wheat Cultivar, PBW343
Source: Front Plant Sci. 2016 Nov 8;7:1674. doi: 10.3389/fpls.2016.01674 (PMC5099247; doi:10.3389/fpls.2016.01674)
Supplement: Supplementary file 8 [file Table8.XLSX]

## Sheet: Supplementary Table 8
Supplementary Table 8 Linkage map of family PBW343 x Kenya Swara
Marker	Chromosome	Linkage Group	Position (cM)
wPt-743331	1AS	1	0
wPt-664666	1AS	1	29.43
wPt-664972	1AS	1	29.43
wPt-664968	1AS	1	29.43
wPt-731282	1AS	1	29.72
WMC84	1AS	1	40.5
wPt-9429	1AS	1	45.14
wPt-6654	1AS	1	49.26
BARC148-1A	1AS	1	61.72
wPt-665725	1AS	1	80.3
wPt-2872	1AS	1	115.44
wPt-6074	1AS	1	122.63
wPt-667984	1AS	1	122.63
wPt-730879	1AS	1	135.5
WMC329-1B	1AS	1	173.41
CFD15-1A1D	1AS	1	193.24
wPt-730136	1AS	1	211.2
wPt-666424	1AS	1	211.2
wPt-3347	1AS	1	211.2
wPt-729972	1AS	1	212.45
wPt-731843	1AS	1	214.35
wPt-671698	1AS	1	214.67
wPt-734107	1AS	1	216.28
wPt-7872	1AS	1	221.94
wPt-734027	1AS	1	236.22
wPt-734078	1AS	1	238.35
wPt-741357	1AS	1	244
wPt-4676	1AS	1	244
wPt-664778	1AS	1	244.3
CFD55	1AS	1	264.62
wPt-6358	1AS	1	268.6
wPt-733777	1AS	1	283.9
wPt-8172	1AS	1	289.18
WMC333-1A	1AL	1	317.35
wPt-1010	1AL	1	360.34
wPt-733820	1AL	1	360.34
wPt-5274	1AL	1	360.34
wPt-0769	1AL	1	360.34
wPt-732881	1AL	1	360.34
wPt-669800	1AL	1	360.34
wPt-0497	1AL	1	360.34
wPt-0164	1AL	1	360.34
wPt-669294	1AL	1	360.34
wPt-2497	1AL	1	360.34
wPt-734285	1AL	1	360.34
wPt-9985	1AL	1	360.34
wPt-732717	1AL	1	360.34
wPt-734288	1AL	1	360.34
wPt-667288	1AL	1	360.34
wPt-730902	1AL	1	360.34
wPt-5077	1AL	1	360.34
wPt-8644	1AL	1	360.34
tPt-7724	1AL	1	360.34
tPt-1419	1AL	1	360.34
wPt-6754	1AL	1	360.34
wPt-3712	1AL	1	360.34
wPt-666087	1AL	1	360.63
wPt-2976	1AL	1	360.93
wPt-3836	1AL	1	361.53
wPt-6005	1AL	1	363.48
wPt-4065	1AL	1	365.1
wPt-7147	1AL	1	365.39
wPt-5160	1AL	1	365.39
wPt-732616	1AL	1	365.39
wPt-0432	1AL	1	365.71
wPt-1786	1AL	1	371.51
tPt-6091	1AL	1	373.2
tPt-7183	1BS	2	0
wPt-5485	1BS	2	22.57
wPt-2019	1BS	2	36.75
wPt-5325	1BS	2	41.91
wPt-1560	1BS	2	43.79
wPt-2075	1BS	2	46.83
tPt-7559	1BS	2	49.15
rPt-5341	1BS	2	50.95
rPt-6561	1BS	2	51.55
tPt-6015	1BS	2	51.55
tPt-3696	1BS	2	51.55
rPt-6965	1BS	2	51.55
rPt-3642	1BS	2	51.55
tPt-2240	1BS	2	51.55
tPt-1586	1BS	2	51.55
rPt-2869	1BS	2	51.55
tPt-0136	1BS	2	51.55
tPt-4566	1BS	2	51.55
tPt-8754	1BS	2	51.55
tPt-2550	1BS	2	51.55
tPt-0734	1BS	2	51.55
tPt-2326	1BS	2	51.55
tPt-8109	1BS	2	51.55
rPt-1217	1BS	2	51.55
rPt-7959	1BS	2	52.19
rPt-4523	1BS	2	52.19
tPt-2076	1BS	2	52.19
tPt-5515	1BS	2	52.19
tPt-7918	1BS	2	52.19
rPt-0018	1BS	2	52.19
tPt-9585	1BS	2	52.19
tPt-5755	1BS	2	52.49
tPt-1051	1BS	2	52.79
tPt-2440	1BS	2	52.79
tPt-4377	1BS	2	52.79
rPt-0079	1BS	2	52.79
rPt-1767	1BS	2	53.09
rPt-9564	1BS	2	53.7
tPt-6453	1BS	2	55.99
rPt-8894	1BS	2	58.62
wPt-5899	1BS	2	61.85
wPt-664964	1BS	2	64.16
wPt-8287	1BS	2	65.79
wPt-0359	1BS	2	67.11
wPt-8320	1BS	2	68.39
wPt-1568	1BS	2	71.8
wPt-0655	1BS	2	76.03
tPt-5080	1BS	2	78.62
wPt-4107	1BS	2	78.62
wPt-8930	1BS	2	78.92
wPt-3819	1BS	2	78.92
wPt-9522	1BS	2	78.92
wPt-7529	1BS	2	78.92
wPt-0170	1BS	2	78.92
wPt-2614	1BS	2	78.92
wPt-1328	1BS	2	78.92
wPt-1911	1BS	2	78.92
wPt-8338	1BS	2	78.92
wPt-1912	1BS	2	78.92
wPt-9562	1BS	2	78.92
wPt-3177	1BS	2	78.92
wPt-5067	1BS	2	79.82
wPt-3282	1BS	2	79.82
wPt-9631	1BS	2	79.82
wPt-8884	1BS	2	80.12
wPt-5506	1BS	2	80.12
wPt-0831	1BS	2	82.07
wPt-3465	1BS	2	94.95
wPt-2654	1BS	2	95.92
wPt-9639	1BS	2	96.23
wPt-744437	1BS	2	96.53
wPt-6592	1BS	2	97.43
wPt-741980	1BS	2	97.43
wPt-3950	1BS	2	135.2
wPt-734314	1BS	2	138.3
WMC44-1B	1BS	2	149.73
rPt-9074	1BS	2	164.43
wPt-6832	1BS	2	196.91
wPt-669239	1BS	2	205.32
wPt-3411	1BS	2	210.58
wPt-7138	1BS	2	210.89
wPt-7460	1BS	2	211.28
wPt-6833	1BS	2	211.28
wPt-4326	1BS	2	211.28
wPt-742776	1BS	2	211.28
wPt-1997	1BS	2	211.58
wPt-3787	1BS	2	211.87
wPt-2751	1BS	2	212.17
wPt-9524	1BS	2	212.17
wPt-7094	1BS	2	212.46
wPt-8267	1BS	2	212.46
wPt-0014	1BS	2	213.07
wPt-5800	1BS	2	213.67
wPt-6719	1BS	2	214.28
wPt-7359	1BS	2	214.92
wPt-2395	1BS	2	215.56
wPt-668076	1BS	2	216.18
wPt-2988	1BS	2	216.81
wPt-2597	1BS	2	217.78
wPt-4655	1BS	2	217.78
wPt-5435	1BS	2	218.7
wPt-0320	1BS	2	219.32
wPt-2261	1BS	2	219.63
wPt-9490	1BS	2	220.57
wPt-5798	1BS	2	221.52
rPt-2040	1BS	2	221.82
wPt-3477	1BS	2	223.12
wPt-7259	1BS	2	223.12
BARC240-1A1B5B1D	1BS	2	224.78
wPt-2762	1BS	2	225.73
wPt-743523	1BS	2	226.65
wPt-741749	1BS	2	228.91
wPt-6117	1BS	2	229.87
rPt-8739	1BL	2	231.18
wPt-3566	1BL	2	238.17
wPt-8280	1BL	2	242.13
WMC198-Yr32	1BL	2	274.39
rPt-4471	1DS	3	0
wPt-5320	1DS	3	7.58
wPt-5503	1DS	3	8.55
wPt-0966	1DS	3	11.53
wPt-8490	2AS	4	0
tPt-9405	2AS	4	0
wPt-5647	2AS	4	43.37
tPt-1041	2AS	4	43.37
wPt-7175	2AS	4	60.23
wPt-0277	2AS	4	62.91
wPt-3744	2AS	4	62.91
wPt-3611	2AS	4	63.53
wPt-6139	2AS	4	84.08
WMS526	2AL	4	122.65
wPt-9277	2AL	4	125.87
WMC627	2BS	5	0
wPt-800707	2BS	5	21.41
wPt-8460	2BS	5	21.41
wPt-800425	2BS	5	21.41
wPt-5672	2BS	5	46.85
wPt-4125	2BS	5	47.16
wPt-6192	2BS	5	47.16
wPt-5556	2BS	5	47.16
wPt-2600	2BS	5	51.45
wPt-8398	2BS	5	65.9
wPt-8404	2BS	5	80.17
wPt-741382	2BL	5	95.42
wPt-3755	2BL	5	102.13
wPt-4133	2BL	5	140.94
tPt-4125	2BL	5	164.39
tPt-5438	2BL	5	172.37
wPt-4701	2BL	5	174.56
wPt7829L1R1	2BL	5	209.52
wPt-2266	2BL	5	220.94
wPt-4426	2BL	5	223.03
wPt-8916	2BL	5	228.98
wPt-3378	2BL	5	234.3
wPt-2274	2BL	5	235.5
wPt-5017	2BL	5	247.06
wPt-8058	2BL	5	282.51
wPt-5759	2BL	5	283.13
wPt-5250	2BL	5	293.77
wPt-744643	2BL	5	294.08
wPt-1266	2BL	5	296.67
wPt-7883	2BL	5	326.82
wPt-667476	2DL	6	0
wPt-6850	2DL	6	1.55
wPt-1554	2DL	6	2.82
wPt-731134	2DL	6	3.45
wPt-668120	2DL	6	3.75
wPt-6704	2DL	6	4.06
wPt-671737	2DL	6	4.68
wPt-664745	2DL	6	4.98
wPt-733932	2DL	6	5.59
wPt-732882	2DL	6	7.17
wPt-667406	2DL	6	8.85
wPt-733674	2DL	6	9.51
wPt-5586	2DL	6	12.19
wPt-743689	2DL	6	29.52
BARC57-3A	3AS	7	0
wPt-664488	3AS	7	23.42
wPt9335L2R2	3AS	7	25.57
wPt-2748	3AS	7	42.21
wPt-1464	3AS	7	44.68
wPt-2938	3AS	7	64.46
wPt-1655	3AS	7	64.46
wPt-4407	3AS	7	84.05
wPt-1925	3AL	7	119.8
tPt-3858	3AL	7	119.8
tPt-3563	3AL	7	119.8
wPt-6357	3AL	7	119.8
wPt-9154	3AL	7	139.03
CFA2193-3A	3AL	7	157.3
WMC559-3A	3AL	7	189.17
wPt740590L3R3	3AL	7	234.6
wPt741190L3R3	3AL	7	236.14
wPt-729938	3AS	7	239.54
wPt-740590	3AS	7	239.54
wPt-741484	3AS	7	239.54
wPt-741190	3AS	7	239.54
wPt-730115	3AS	7	239.54
wPt741484L1R1	3AS	7	247.37
tPt-1143	3AS	7	269.99
wPt-4725	3AL	7	288.4
wPt-1339	3AL	7	303.45
wPt-8146	3AL	7	310.16
wPt-2144	3AL	7	311.06
wPt-2942	3AL	7	311.97
tPt-6376	3AL	7	328.85
tPt-7492	3AL	7	344.29
wPt-730156	3AL	7	345.25
WMC222-1D3B	3AL	7	392.43
WMC366-3B	3BS	8	0
BARC77-3B	3BS	8	46.25
wPt-5769	3BS	8	95.85
wPt-664981	3BS	8	98
wPt-672088	3BS	8	98
wPt-0036	3BS	8	100.22
wPt-0384	3BS	8	100.85
wPt-10003	3BS	8	119.6
wPt-2220	3BS	8	124.76
wPt-743661	3BS	8	130.37
rPt-5396	3BS	8	130.37
wPt-11032	3BS	8	130.37
wPt-669328	3BS	8	132.62
wPt-6216	3BS	8	138.16
wPt-1191	3BS	8	139.75
wPt-3046	3BS	8	141.4
wPt-9579	3BS	8	141.4
wPt-1484	3BS	8	142.03
wPt-2936	3BS	8	142.97
wPt-8238	3BS	8	149.3
wPt-5432	3BS	8	151.88
wPt-4842	3BS	8	166.96
tPt-6487	3BS	8	166.96
wPt-7212	3BS	8	168.89
wPt-0571	3BS	8	170.88
wPt-743847	3BS	8	170.88
wPt-7132	3BS	8	171.19
BARC133-3B	3BS	8	183.74
BARC147-3B	3BS	8	188.97
wPt-3609	3BS	8	195.7
wPt-800213	3BS	8	196.01
wPt-3921	3BS	8	198.59
wPt-3536	3BS	8	216.7
wPt-0302	3BS	8	216.7
wPt-6802	3BS	8	228.36
wPt-664393	3BS	8	231.59
wPt-732044	3BS	8	231.59
wPt-6973	3BS	8	231.88
tPt-1759	3BS	8	232.18
wPt-8056	3BL	8	248.46
wPt-11278	3BL	8	250.33
wPt-2491	3BL	8	264.79
wPt-8363	3BL	8	270.52
wPt-0021	3BL	8	271.75
wPt-8752	3BL	8	272.35
wPt-6856	3BL	8	275.2
wPt-3342	3BL	8	275.2
wPt-10349	3BL	8	275.2
wPt-731663	3BL	8	289.84
wPt-2685	3BL	8	291.78
wPt-6834	3BL	8	299.33
wPt-6131	3BL	8	302.72
wPt-7158	3BL	8	307.11
wPt-6145	3BL	8	346.06
wPt-743775	3BL	8	385.64
wPt-6295	3BL	8	390.77
wPt-6043	3BL	8	402.03
wPt-0342	3BL	8	402.33
wPt-734202	3BL	8	404.26
wPt-741739	3BL	8	404.26
wPt-742337	3BL	8	404.26
wPt-667461	3BL	8	415.52
wPt-6711	3BL	8	428.71
wPt-1225	3BL	8	451.22
WMC631-1B3D	3BL	8	498.87
wPt-668266	3BL	8	518.52
wPt-3480	3BL	8	521.22
wPt-4991	3BL	8	522.55
wPt-9786	3BL	8	522.55
wPt-742222	3BL	8	547.75
wPt-666738	3BL	8	548.07
wPt-1516	3DS	9	0
wPt-1336	3DS	9	1.27
wPt-669255	3DS	9	2.83
wPt-740945	3DS	9	6.02
wPt-740803	3DS	9	6.91
wPt-741987	3DS	9	6.91
wPt-740640	3DS	9	6.91
wPt-741829	3DS	9	6.91
wPt-740662	3DS	9	6.91
wPt-741767	3DS	9	6.91
wPt-741558	3DS	9	6.91
wPt-741656	3DS	9	6.91
wPt-742431	3DS	9	6.91
wPt-733640	3DS	9	6.91
wPt-741333	3DS	9	6.91
wPt-741800	3DS	9	6.91
rPt-1806	3DS	9	7.22
wPt-741984	3DS	9	8.45
wPt-742156	3DS	9	8.45
wPt-741820	3DS	9	8.45
wPt-740665	3DS	9	8.45
wPt-741521	3DS	9	8.45
wPt-742717	3DS	9	19.41
wPt-742154	3DS	9	19.71
wPt-668064	3DS	9	19.71
wPt-741536	3DS	9	27.63
wPt-740710	3DS	9	27.95
wPt-742344	3DS	9	28.28
wPt-740653	3DS	9	29.26
wPt-742314	3DS	9	30.25
wPt-740602	3DS	9	36.63
wPt-741164	3DS	9	36.63
wPt-741596	3DS	9	36.63
wPt-667328	3DS	9	36.63
wPt-742189	3DS	9	36.63
wPt-742396	3DS	9	36.63
wPt-741921	3DS	9	36.63
wPt-742445	3DS	9	36.63
wPt-742025	3DS	9	36.63
wPt-742368	3DS	9	36.63
wPt-740739	3DS	9	36.63
wPt-742323	3DS	9	36.63
wPt-671808	3DS	9	36.63
wPt-742587	3DS	9	36.63
wPt-4569	3DS	9	36.63
wPt-3398	4AS	10	0
wPt-9445	4AS	10	4.18
WMS165	4AS	10	8.14
wPt-741370	4AS	10	24.3
wPt-664682	4AS	10	43.66
wPt-731887	4AS	10	43.66
wPt-733130	4AS	10	43.66
BARC54-3A6D	4AS	10	48.42
wPt-743699	4AS	10	63.8
wPt-0162	4AL	10	106.34
wPt-800147	4AL	10	131.63
WMC262	4AL	10	143.49
BARC343	4AL	10	145.86
wPt-5124	4AL	10	147.32
wPt-4645	4AL	10	152.13
wPt-2780	4AL	10	165.88
wPt-8657	4AL	10	171.94
rPt-0238	4AL	10	174.2
wPt-5172	4AL	10	174.49
wPt-5642	4AL	10	175.4
wPt-1161	4AL	10	175.4
wPt-8967	4AL	10	176.68
wPt-3845	4AL	10	176.68
wPt-743028	4AL	10	180.54
wPt-744914	4AL	10	180.54
wPt-5578	4AL	10	181.49
wPt-6440	4AL	10	184.05
wPt-6900	4AL	10	186.19
wPt-2836	4AL	10	190.68
wPt-9418	4AL	10	197.51
wPt-4424	4AL	10	197.51
wPt-1155	4AL	10	197.51
wPt9496L1R1	4AL	10	201.87
wPt-731374	4AL	10	204.55
wPt-2951	4AL	10	205.45
wPt-744256	4AL	10	205.75
wPt-0150	4AL	10	205.75
wPt-669526	4AL	10	207.34
wPt-9305	4AL	10	209.55
wPt-5543	4AL	10	215.39
wPt-5857	4AL	10	221.37
tPt-9400	4AL	10	223.52
wPt-8841	4AL	10	226.97
wPt-800509	4AL	10	229.5
wPt-744614	4AL	10	230.09
wPt-6728	4AL	10	230.09
wPt-1091	4AL	10	230.09
wPt-5951	4AL	10	230.09
wPt-7327	4AL	10	244.16
wPt-742051	4AL	10	268.31
wPt-6966	4AL	10	276.29
wPt-4620	4AL	10	317.51
wPt-4828	4AL	10	323
wPt-4680	4AL	10	366.37
BARC193-3A4B	4BS	11	0
WMC710-4B	4BS	11	18.35
wPt-6209	4BS	11	45.81
wPt-9067	4BS	11	54.9
wPt-7062	4BS	11	56.16
wPt-733745	4BS	11	62.53
wPt-7233	4BS	11	81.24
wPt-732448	4BS	11	84.43
wPt-5559	4BS	11	100.71
WMC349-4B	4BL	11	147.65
wPt-3917	4BL	11	188.18
wPt-5303	4BL	11	196.89
wPt-740654	4BL	11	243.83
wPt-7794	4BL	11	244.15
wPt-669587	4BL	11	263.34
wPt-5809	4DS	12	0
wPt-0431	4DS	12	0
WMC720	4DS	12	15.58
CFD71-4A4D	4DS	12	23.3
wPt-11303	5AL	13	0
wPt-731945	5AL	13	11.26
wPt-9094	5AL	13	19.99
wPt-7769	5AL	13	65.13
wPt-742925	5AL	13	65.45
wPt-9467	5BS	14	0
wPt-2305	5BS	14	2.51
wPt-3833	5BS	14	5.1
WMC525	5BS	14	46.73
wPt-0289	5BS	14	69.42
BARC321	5BS	14	84.6
wPt-0303	5BS	14	102.98
BARC153-4A7D	5BS	14	133.45
wPt-8794	5BS	14	169.78
wPt-2507	5BS	14	186.18
wPt-4353	5BS	14	186.18
wPt-9069	5BS	14	186.18
wPt666139L1R1	5BS	14	204.48
CFA2278	5BS	14	219.17
WMC592	5BS	14	234.41
wPt-733087	5BS	14	262.24
wPt-3085	5BS	14	279.57
rPt-6127	5BS	14	281.49
wPt-8604	5BS	14	286.96
wPt-9724	5BS	14	287.56
wPt-0819	5BS	14	288.5
wPt-744314	5BS	14	288.5
wPt-7542	5BS	14	293.84
cslv34+Lr34	5BS	14	295.09
wPt0398L2R2	5BS	14	296.25
WMS518	5BS	14	319.57
BARC301	5BS	14	343.23
wPt-734145	5BS	14	361.91
wPt-1799	5BS	14	383.71
wPt-1165	5BS	14	404.89
wPt-664989	5BS	14	423.47
wPt-664735	5BS	14	423.47
wPt-665037	5BS	14	423.47
wPt-665204	5BS	14	423.77
wPt-671415	5BS	14	423.77
wPt-0258	5BS	14	443.67
wPt-731357	5BS	14	461.74
wPt-742351	5BS	14	461.74
wPt-742357	5BS	14	461.74
wPt-3151	5BS	14	463.04
wPt-2814	5BS	14	466.31
wPt-733983	5BS	14	466.31
wPt-742339	5BS	14	466.62
wPt-741510	5BS	14	466.62
wPt-0732	5BS	14	466.94
wPt-665093	5BS	14	478.56
wPt-672076	5BS	14	478.56
wPt-741778	5BS	14	478.56
wPt-741466	5BS	14	478.56
wPt-664724	5BS	14	478.56
wPt-742150	5BS	14	478.56
wPt-742183	5BS	14	478.56
wPt-741071	5BL	14	478.88
WMS341	5BL	14	483.51
wPt-672034	5BL	14	486.57
wPt-671956	5BL	14	487.19
CFD152	5BL	14	511.89
wPt-730263	5BL	14	536.96
wPt-731416	5BL	14	536.96
CFD29-5D	5BL	14	584.97
BARC4-5B	5BL	14	624.04
tPt-0228	5BL	14	649.72
wPt-5737	5BL	14	650.04
wPt-8132	5BL	14	650.67
wPt-4736	5BL	14	655.86
tPt-8942	5BL	14	655.86
WMS371	5BL	14	675.16
wPt-8393	5BL	14	701.94
wPt-6531	5BL	14	701.94
wPt-3457	5BL	14	703.82
Xcfp1-5B	5BL	14	711.43
xcfp393-5B	5BL	14	717.2
WMS408-5B	5BL	14	744.66
WMC75	5BL	14	760.89
WMS604-5B	5BL	14	785.24
wPt-9103	5BL	14	805.68
wPt-9598	5BL	14	806.62
rPt-3114	5BL	14	807.83
wPt-5896	5BL	14	823.31
wPt-5171	5BL	14	839.31
wPt-2090	5BL	14	839.31
wPt-9935	5BL	14	839.31
wPt-3839	5BL	14	839.31
wPt-5802	5BL	14	839.62
wPt-1304	5BL	14	861.93
tPt-1253	5BL	14	881.94
tPt-3144	5BL	14	905
BARC59-2D5B	5BL	14	908.48
wPt-7006	5BL	14	908.48
wPt-9116	5BL	14	930.18
wPt-7665	5BL	14	930.18
wPt-0295	5BL	14	952
wPt-4402	5BL	14	952.61
wPt-6465	5BL	14	983.93
wPt-7400	5BL	14	984.85
wPt-729773	5BL	14	1001.58
CFA2263	5BL	14	1020.57
WMC401	5BL	14	1033.47
WMS95	5BL	14	1048.03
wPt-744577	6AS	15	0
wPt-741026	6AS	15	3.11
wPt-667618	6AS	15	23.27
wPt-5652	6AS	15	23.86
wPt-744969	6AS	15	33.09
wPt-3127	6AS	15	48.43
wPt-0240	6AS	15	63.33
wPt-671561	6AS	15	74.21
wPt-0562	6AS	15	90.8
wPt-2636	6AS	15	92.39
wPt-4907	6AS	15	95.92
wPt-9832	6AS	15	99.49
wPt-731054	6AS	15	103.14
wPt-742680	6AS	15	103.14
wPt-730142	6AS	15	103.14
wPt-731077	6AS	15	103.14
wPt-729877	6AS	15	104.73
wPt-741547	6AS	15	108.65
wPt-666988	6AS	15	118.94
wPt-730631	6AS	15	132.35
wPt-665036	6AS	15	134.93
wPt-3965	6AS	15	135.53
wPt-732760	6AS	15	135.53
wPt-731010	6AS	15	135.53
wPt-7623	6AS	15	135.53
wPt-9692	6AS	15	135.82
wPt-2573	6AS	15	136.42
wPt-9690	6AS	15	136.42
wPt-2822	6AS	15	136.71
wPt-9584	6AS	15	136.71
wPt-664733	6AS	15	136.71
wPt-667780	6AS	15	136.71
wPt-733764	6AS	15	136.71
wPt-4791	6AS	15	136.71
wPt-8539	6AS	15	137.34
wPt-9075	6AS	15	142.08
wPt-8443	6AS	15	144.37
wPt-734344	6AS	15	144.99
wPt-0228	6AS	15	145.95
wPt-669271	6AS	15	146.26
wPt-734331	6AS	15	147.25
wPt-4012	6AS	15	147.25
wPt-667662	6AS	15	147.25
wPt-7754	6AS	15	147.86
wPt-6520	6AS	15	147.86
wPt-4016	6AS	15	147.86
wPt-669498	6AS	15	149.04
wPt-1128	6AL	15	192.93
wPt-743435	6AL	15	199.96
wPt-672030	6AL	15	200.59
rPt-6189	6AL	15	200.59
wPt-7548	6AL	15	200.9
rPt-9324	6AL	15	201.21
wPt-0696	6AL	15	203.13
tPt-9048	6AL	15	203.13
wPt-5480	6AL	15	203.13
wPt-731854	6AL	15	205.06
wPt-9474	6AL	15	205.06
wPt-732328	6AL	15	205.06
wPt-4229	6AL	15	207.29
wPt-5082	6AL	15	211.62
wPt-6468	6AL	15	214.03
wPt-5572	6AL	15	214.03
wPt-1375	6AL	15	214.03
wPt-731120	6AL	15	214.03
wPt-6995	6AL	15	214.03
wPt-9000	6AL	15	214.03
tPt-6716	6AL	15	214.03
wPt-1642	6AL	15	214.03
tPt-3786	6AL	15	215.34
wPt-4164	6BS	16	0
wPt-7576	6BS	16	49.36
tPt-3506	6BS	16	49.36
tPt-4887	6BS	16	49.36
wPt-3203	6BS	16	49.98
wPt-664250	6BS	16	52.56
wPt-2297	6BS	16	54.23
CFD13-6B	6BS	16	58.56
wPt-2175	6BS	16	62.2
wPt-4142	6BS	16	70.43
wPt-745052	6BS	16	73.02
wPt-667798	6BS	16	73.32
wPt-4930	6BS	16	75.15
wPt-6674	6BS	16	80.73
wPt-1474	6BS	16	84.31
wPt-1756	6BS	16	84.91
wPt-5971	6BS	16	87.13
wPt-7207	6BS	16	88.68
wPt-8563	6BS	16	89.92
wPt-3130	6BS	16	89.92
wPt-1089	6BS	16	91.27
wPt-6585	6BS	16	93.45
wPt-744581	6BS	16	93.74
wPt-744407	6BS	16	93.74
wPt-0245	6BS	16	94.04
wPt-7582	6BS	16	94.34
wPt-1852	6BS	16	95.24
wPt-3800	6BS	16	96.14
wPt-8239	6BS	16	96.14
wPt-0882	6BS	16	96.14
wPt-664276	6BS	16	98.01
wPt-4119	6BS	16	109.31
WMC494-6B	6BS	16	136.46
wPt-3733	6BS	16	154.9
wPt-743099	6BL	16	159.95
wPt-3168	6BL	16	160.92
BARC354	6BL	16	169.99
tPt-8161	6BL	16	175.09
wPt-5211	6BL	16	175.09
wPt-9784	6BL	16	183.99
WMC398-6A6B	6BL	16	192.59
WMC397-6B	6BL	16	225.71
wPt-0406	6BL	16	262.47
wPt-9256	6BL	16	279.2
CFD49-6D	6DS	17	0
wPt-3879	6DS	17	7.47
wPt-744554	6DS	17	8.12
wPt-1519	6DS	17	8.43
wPt-730835	6DS	17	24.68
wPt-667005	6DS	17	27.45
wPt-2864	6DS	17	28.09
wPt-741955	6DS	17	28.4
wPt-666615	6DS	17	30.27
wPt-732847	6DS	17	30.27
CFD5-6D	6DL	17	71.52
wPt-667726	6DL	17	88.2
wPt-731605	6DL	17	88.2
wPt-667006	6DL	17	88.2
wPt-4553	7AS	18	0
wPt-0961	7AS	18	0.31
wPt-4744	7AS	18	27.13
wPt-2371	7AS	18	49.72
wPt-5742	7AS	18	57.61
wPt-9207	7AS	18	65.72
wPt-8192	7AS	18	68.57
wPt-672075	7AS	18	70.75
wPt-665253	7AS	18	70.75
wPt-672051	7AS	18	70.75
wPt-672171	7AS	18	70.75
wPt-664558	7AS	18	70.75
wPt-5257	7AS	18	72.27
wPt-5101	7AS	18	72.58
wPt-0002	7AS	18	74.9
wPt-4625	7AS	18	74.9
wPt-6075	7AS	18	77.51
wPt-0008	7AS	18	95.46
wPt-4778	7AS	18	97.69
wPt-667538	7AS	18	121.58
BARC70-4A7A7D	7AL	18	149.04
wPt-2316	7AL	18	190.26
wPt-7113	7AL	18	203.03
wPt-4489	7AL	18	240.87
wPt-744897	7AL	18	245.19
wPt-741686	7AL	18	264.11
wPt-1958	7AL	18	265.07
wPt-5533	7AL	18	266.96
wPt-6495	7AL	18	266.96
wPt-7763	7AL	18	273.5
WMC338-	7BS	19	0
wPt-5283	7BS	19	25.93
WMS537	7BS	19	47.11
WMS400	7BS	19	53.73
wPt-8283	7BS	19	64.7
wPt-743486	7BS	19	64.7
wPt-7813	7BS	19	85.79
wPt-4230	7BS	19	87.67
wPt-0137	7BL	19	87.98
wPt-6463	7BL	19	93.99
WMC396-7B	7BL	19	104.29
wPt-3723	7BL	19	128.92
wPt-9925	7BL	19	134.98
WMC517-7B	7BL	19	142.85
wPt-5922	7BL	19	152.83
wPt-5892	7BL	19	155.67
wPt-9299	7BL	19	155.67
wPt-5975	7BL	19	155.67
wPt-7887	7BL	19	155.98
wPt-665428	7BL	19	157.96
wPt-2407	7BL	19	164.3
wPt-4300	7BL	19	175.98
wPt-0194	7BL	19	182.44
wPt-664119	7BL	19	186.35
wPt-4045	7BL	19	190.79
wPt-0635	7BL	19	191.09
wPt-8233	7BL	19	191.09
wPt-3004	7BL	19	206.83
wPt-744987	7BL	19	207.42
wPt-2449	7BL	19	209.91
wPt-8246	7BL	19	211.16
wPt-669693	7BL	19	211.77
wPt-0866	7BL	19	212.7
wPt-2933	7BL	19	212.7
wPt-4140	7BL	19	213.01
tPt-8569	7BL	19	213.01
wPt-1957	7BL	19	217.31
wPt-5462	7BL	19	220.13
wPt-4875	7BL	19	228.91
BARC182-7B	7BL	19	237.94
wPt-7108	7BL	19	242.04
wPt-733669	7BL	19	242.66
wPt-3710	7BL	19	244.59
wPt-8936	7BL	19	245.87
tPt-3700	7BL	19	249.93
tPt-8504	7BL	19	251.74
wPt-9515	7BL	19	251.74
wPt-7387	7BL	19	252.34
wPt-734169	7BL	19	256.04
wPt-5677	7BL	19	259.54
wPt-9013	7BL	19	262.14
wPt-5690	7BL	19	263.74
wPt-744632	7BL	19	266.73
wPt-8040	7BL	19	289.12
wPt-744644	7DS	20	0
wPt-664368	7DS	20	0
wPt-744347	7DS	20	0.3
wPt-2565	7DS	20	1.87
wPt-743999	7DS	20	2.84
wPt-663820	7DS	20	2.84
wPt-744444	7DS	20	2.84
wPt-745067	7DS	20	2.84
wPt-744148	7DS	20	2.84
wPt-744889	7DS	20	2.84
wPt-663918	7DS	20	3.13
wPt-743698	7DS	20	3.42
wPt-743749	7DS	20	4.02
wPt-744784	7DS	20	4.32
wPt-744346	7DS	20	4.32
wPt-665260	7DS	20	8.58
wPt-743551	7DS	20	8.58
wPt-743096	7DS	20	8.58
wPt-743549	7DS	20	8.58
wPt-3359	7DS	20	8.88
wPt-743501	7DS	20	28.21
wPt-744300	7DS	20	28.21
CFD31	7DS	20	46.29
wPt-1866	7DS	20	94.55
wPt-743310	7DS	20	99.36
wPt-742859	7DS	20	99.36
wPt-671530	7DS	20	99.66
wPt-743395	7DS	20	99.96
wPt-743857	7DS	20	99.96
wPt-4555	7DS	20	116.67
wPt-0231	7DS	20	116.67
wPt-666095	7DS	20	116.67
wPt-665687	7DS	20	132.81
wPt-664400	7DS	20	133.41
wPt-1859	7DS	20	133.72
wPt-664320	7DS	20	148.48
wPt731810	7DS	21	0
wPt-2592	7DS	21	7.9
wPt-666460	7DS	21	11.96
wPt-731810	7DL	21	13.21
wPt-665461	7DL	21	14.75
wPt-731386	7DL	21	15.35
wPt-730876	7DL	21	15.35
wPt-1405	7DL	21	15.65
wPt-8422	7DL	21	15.65
wPt-4315	7DL	21	16.61
wPt-0695	7DL	21	18.54
wPt-7368	7DL	21	24.47
WMC634	7DL	21	33.41
wPt-664022	7DL	21	36.26
wPt-663848	7DL	21	37.87
wPt-743602	7DL	21	37.87
wPt-0827	7DL	21	38.19
wPt-2339	7DL	21	38.5
WMC273-7B	7DL	21	63.02
wPt-7373	7DL	22	0
wPt-732035	7DL	22	0
wPt-732125	7DL	22	0
wPt-731499	7DL	22	0
WMC170-2A2D	7DL	23	0
CFA2163-5A3A	7DL	23	20.03
CFA2141-5A5D	7DL	23	37.2
