# Supplementary material for: Identification of Genomic Associations for Adult Plant Resistance in the Background of Popular South Asian Wheat Cultivar, PBW343
Source: Front Plant Sci. 2016 Nov 8;7:1674. doi: 10.3389/fpls.2016.01674 (PMC5099247; doi:10.3389/fpls.2016.01674)
Supplement: Supplementary file 10 [file Table10.XLSX]

## Sheet: Supplementary Table 10
Supplementary Table 10 Linkage map of family PBW343 x Kenya Kudu
Marker	Chromosome	Linkage Group	Position (cM)
wPt-731282	1AS	1	0
wPt-665590	1AS	1	13.55
wPt-731445	1AS	1	21.15
wPt-732113	1AS	1	26.94
wPt-1426	1AS	1	27.56
wPt-731190	1AS	1	33.14
wPt-733777	1AS	1	33.73
wPt-733006	1AS	1	35.58
wPt-732946	1AS	1	47.39
wPt-8585	1AS	1	50.52
wPt-8478	1AS	1	52.37
wPt-730408	1AS	1	55.42
wPt-734078	1AS	1	68.38
wPt-7326	1AS	1	68.97
wPt-666776	1AS	1	84.61
wPt-9317	1AS	1	86.4
wPt-0196	1AS	1	87.57
wPt-671698	1AS	1	100.53
wPt-729972	1AS	1	101.12
wPt-666424	1AS	1	102.31
wPt-666300	1AS	1	104.19
tPt-5413	1AS	1	113.72
wPt-1862	1AS	1	129.48
wPt-669118	1AS	1	130.93
wPt-667153	1AL	1	160.57
tPt-1012	1AL	1	161.16
wPt-7567	1AL	1	207.11
wPt-732625	1AL	1	251.06
wPt-7215	1AL	1	254.91
wPt-1865	1AL	1	256.2
wPt-7057	1AL	1	256.84
wPt-743331	1AL	1	297.69
wPt-732717	1AL	1	333.57
wPt-6005	1AL	1	334.15
wPt-664703	1AL	1	334.74
tPt-6091	1AL	1	335.33
wPt-1786	1AL	1	335.91
wPt-0432	1AL	1	336.5
wPt-4065	1AL	1	336.5
wPt-7147	1AL	1	337.07
wPt-664593	1AL	1	337.07
wPt-732616	1AL	1	337.07
wPt-5160	1AL	1	337.07
wPt-667763	1AL	1	379.84
wPt-741094	1BS	2	0
wPt-8280	1BS	2	37.29
wPt-3566	1BS	2	43.4
wPt-5485	1BS	2	45.21
wPt-1248	1BS	2	49.71
wPt-743523	1BS	2	54.27
rPt-1084	1BS	2	55.49
rPt-2040	1BS	2	56.08
wPt-664964	1BS	2	57.3
wPt-3411	1BS	2	58.5
wmc500a	1BS	2	59.68
wPt-741799	1BS	2	60.24
wPt-5385	1BS	2	60.24
wPt-6117	1BS	2	60.24
wPt-3103	1BS	2	60.82
wPt-1573	1BS	2	61.43
tPt-7183	1BS	2	92.02
rPt-2940	1BL	2	126.11
wPt-743295	1BL	2	144.43
wPt-5061	1BL	2	147.77
rPt-9074	1BL	2	155.36
wPt-0512	1BL	2	163.64
cslv46g22	1BL	2	170.03
wPt-1770	1BL	2	172.11
wPt-734314	1BL	2	179.21
wPt-1070	1BL	2	181.02
wPt-5253	1BL	2	187.48
wPt-4497	1BL	2	190.19
wPt-0864	1BL	2	210.39
wPt-3765	1BL	2	213.68
wPt-1726	1BL	2	218.89
wPt-0408	1BL	2	229.62
wPt-9070	2AS	3	0
wPt-3565	2AS	3	24.01
wPt-7970	2AS	3	26.83
wPt-6775	2AS	3	54.3
tPt-0228	2AS	3	95.15
wPt-8132	2AS	3	95.74
tPt-1041	2AS	3	144.97
wPt-5647	2AS	3	145.54
wPt-4197	2AS	3	146.12
wPt-1722	2AS	3	146.72
wPt-3744	2AS	3	156.25
wPt-743699	2AS	3	204.3
wPt-666658	2AS	3	212.83
wPt-664682	2AS	3	226.6
wPt-669385	2AS	3	271.4
wPt-3879	2AS	3	279.93
wPt-5029	2AS	3	306.17
wPt-6711	2AS	3	314.96
wPt-743211	2AS	3	323.83
wPt-7306	2AS	3	347.36
wPt-4201	2AS	3	348.02
wPt-1114	2AS	3	349.89
wPt-5251	2AL	3	351.62
tPt-8937	2AL	3	361.9
wPt-6361	2AL	3	370.77
wPt-731315	2AL	3	398.24
wPt-0801	2AL	3	404.11
wPt-9277	2AL	3	404.7
wPt-9793	2AL	3	405.34
wPt-3569	2BS	4	0
wPt-5017	2BS	4	34.35
wPt-8916	2BS	4	46.93
wPt-2266	2BS	4	52.51
wPt-2274	2BS	4	61.15
wPt-2135	2BS	4	62.32
wPt-2425	2BS	4	70.62
wPt-5736	2BS	4	71.19
wPt-1236	2BS	4	74.24
tPt-6105	2BS	4	92.19
wPt-5960	2BS	4	135.76
tPt-4602	2BS	4	140.26
tPt-1663	2BS	4	142.64
wPt-4026	2BS	4	144.43
wPt-9274	2BS	4	146.3
wPt-7672	2BS	4	147.59
wPt-8424	2BS	4	148.2
wPt-667472	2BS	4	148.2
wPt-6120	2BS	4	148.81
wms210	2BS	4	150.16
wPt-6271	2BS	4	153.5
wPt-3949	2BS	4	159.53
wPt-1266	2BS	4	160.78
wPt-5250	2BS	4	163.28
wPt-8404	2BS	4	182.75
wPt-8398	2BS	4	184.56
wmc25	2BL	4	191.36
wPt-2120	2BL	4	200.36
wms148	2BL	4	203.45
WMC474	2BL	4	209.48
wPt-1920	2BL	4	211.98
WMC597	2BL	4	219.28
wPt-2600	2BL	4	222.86
wPt-7320	2BL	4	224.16
wPt-6192	2BL	4	229.3
wPt-6199	2BL	4	231.66
wmc441	2BL	4	246.81
WMS501	2BL	4	250.77
wPt-3132	2BL	4	254.02
wPt-0189	2BL	4	254.59
wPt-8340	2BL	4	254.59
wPt-800425	2BL	4	257
wPt-8460	2BL	4	257
wPt-800707	2BL	4	257
wPt-1646	2BL	4	262.72
wPt-9736	2BL	4	265.7
tPt-4125	2BL	4	272.06
wPt-4701	2BL	4	273.33
wPt-9336	2BL	4	273.98
tPt-5438	2BL	4	275.2
wPt-741382	2BL	4	278.86
wPt-4072	2BL	4	281.91
tPt-9767	2BL	4	283.08
wmc500b	2BL	4	305.42
rPt-8739	2BL	4	340.08
tPt-9682	2BL	4	340.68
tPt-6453	2BL	4	341.3
wPt-8776	2BL	4	341.87
rPt-8894	2BL	4	342.44
tPt-9585	2BL	4	343
rPt-3642	2BL	4	343
wPt-0595	2BL	4	343.63
CFD73	2DL	5	0
wPt-3692	2DL	5	1.92
wPt-4242	2DL	5	4.59
wPt-7466	2DL	5	10.09
wPt-3728	2DL	5	10.68
wPt-665342	2DL	5	29.91
wPt-734322	2DL	5	31.86
wPt-730820	2DL	5	32.46
wPt-2644	2DL	5	40.05
wPt-730613	2DL	5	66.3
wPt-732603	2DL	5	74.71
wPt-671742	2DL	5	101.04
wPt-7825	2DL	5	102.79
wPt-5106	2DL	5	103.4
wPt-9848	2DL	5	104.03
wPt-741208	2DL	5	104.62
wPt-665836	2DL	5	104.62
wPt-730427	2DL	5	105.81
wPt-6531	2DL	5	150.28
wPt-10071	3AS	6	0
wPt-7340	3AS	6	4.94
wPt-742563	3AS	6	28.18
wPt-664488	3AS	6	29.43
wPt-10311	3AS	6	34.39
wPt-1655	3AS	6	38.67
wPt-2478	3AS	6	47.42
wPt-1688	3AS	6	47.42
wPt-7860	3AS	6	48
wPt-2755	3AS	6	78.6
wPt-1681	3AS	6	79.18
wPt-9717	3AL	6	107.28
wPt-1925	3AL	6	109.18
wPt-4859	3AL	6	110.36
rPt-7002	3AL	6	111.61
CFD2d	3AL	6	128.94
wPt-3816	3AL	6	134.97
wPt-8041	3AL	6	136.82
wPt-9154	3AL	6	138.04
wPt-744743	3AL	6	138.63
wPt-0286	3AL	6	139.21
CFD2c	3AL	6	144.29
wPt-733571	3AL	6	151.88
wPt-2698	3AL	6	155.09
wPt-5133	3AL	6	172.42
tPt-7492	3AL	6	173.58
wPt-730156	3AL	6	174.17
wPt-4128	3AL	6	176.02
wPt-0549	3AL	6	182.82
wPt-6408	3AL	6	186.58
wPt-1888	3AL	6	187.77
wPt-666459	3BS	7	0
wPt-0941	3BS	7	4.95
tPt-6487	3BS	7	48.13
wPt-7212	3BS	7	51.3
wPt-7132	3BS	7	52.52
wPt-6145	3BS	7	57.67
wPt-742060	3BS	7	62.29
wPt-9066	3BS	7	64.14
wPt-3921	3BS	7	71.33
wPt-1162	3BS	7	79.26
wPt-2757	3BS	7	87.3
wPt-3761	3BS	7	87.88
wPt-3609	3BS	7	88.45
wPt-2426	3BS	7	102.9
gwm533	3BS	7	112.81
wPt-666318	3BS	7	117.73
wPt-5432	3BS	7	120.23
wPt-0610	3BS	7	120.84
wPt-8238	3BS	7	121.42
wPt-1191	3BS	7	127.07
wPt-10948	3BS	7	127.68
wPt-7677	3BS	7	128.95
wPt-1612	3BS	7	129.54
wPt-8356	3BS	7	130.12
wPt-6945	3BS	7	133.06
wPt-10530	3BS	7	134.3
wPt-669328	3BS	7	136.25
wPt-743210	3BS	7	138.17
wPt-11032	3BS	7	140.1
wPt-5939	3BS	7	146.56
wPt-0327	3BS	7	153.97
wPt-2091	3BS	7	154.57
wPt-6047	3BS	7	157.59
wPt-10323	3BS	7	158.75
wPt-8738	3BS	7	160.2
wPt-0446	3BS	7	164.05
wPt-0544	3BS	7	164.62
wPt-4364	3BS	7	165.77
wPt-1940	3BS	7	166.36
wPt-7786	3BS	7	166.96
wPt-3327	3BS	7	167.55
wPt-11218	3BS	7	168.14
wPt-9433	3BS	7	169.88
wPt-2220	3BS	7	171.04
wPt-8105	3BS	7	172.28
BARC164	3BS	7	175.02
wPt-10003	3BS	7	178.5
wPt-2372	3BS	7	179.13
wPt-0644	3BS	7	184.01
wPt-9912	3BL	7	190.87
wPt-10546	3BL	7	195.68
wPt-8096	3BL	7	198.12
wPt-10276	3BL	7	200.56
wPt-7186	3BL	7	201.13
wPt-10455	3BL	7	201.71
wPt-664981	3BL	7	202.86
rPt-5523	3BL	7	203.44
wPt-672088	3BL	7	204.02
wPt-5769	3BL	7	204.6
wPt-7436	3BL	7	207.01
wPt-3678	3BL	7	209.39
wPt-4697	3BL	7	210.53
wPt-11303	3BL	7	211.72
wPt-3725	3BL	7	213.72
wPt-7928	3BL	7	219.38
wPt-1804	3BL	7	220.75
wPt-732918	3BL	7	256.37
wPt-733251	3BL	7	256.96
wPt-2685	3BL	7	257.56
wPt-4412	3BL	7	261.95
wPt-9826	3BL	7	263.85
wPt-734141	3BL	7	265.12
tPt-7594	3BL	7	267.56
wPt-7614	3BL	7	270.57
wPt-6131	3BL	7	271.72
wPt-6834	3BL	7	273.51
wPt-667042	3BL	8	0
wPt-731945	3BL	8	1.18
wPt-8030	3BL	8	18.21
wPt-671560	3DS	9	0
wPt-732670	3DS	9	1.92
wPt-740678	3DS	9	5.13
wPt-741512	3DS	9	5.72
wPt-740691	3DS	9	5.72
wPt-741306	3DS	9	6.88
rPt-5853	3DS	9	8.83
tPt-9273	3DS	9	10.86
tPt-8143	3DS	9	12.13
wPt-742314	3DS	9	22.43
wPt-740710	3DS	9	22.43
wPt-742344	3DS	9	23.06
wPt-740653	3DS	9	24.28
wPt-741536	3DS	9	25.56
wPt-742078	3DS	9	34.22
wPt-740820	3DS	9	34.79
wPt-671956	3DL	9	46.01
wPt-9979	3DL	9	51.1
wms191	3DL	9	53.8
wPt-4620	4AL	10	0
wPt-3402	4AL	10	40.24
wPt-1743	4AL	10	42.98
wPt-0764	4AL	10	45.28
wPt-3449	4AL	10	46.43
wPt-2836	4AL	10	47.63
wPt-742051	4AL	10	48.93
wPt-5935	4AL	10	50.27
wPt-3845	4AL	10	50.88
wPt-2792	4AL	10	51.48
wPt-8967	4AL	10	52.1
wPt-2533	4AL	10	52.1
wPt-3095	4AL	10	54.03
wPt-6390	4AL	10	55.93
wPt-4241	4AL	10	57.78
wPt-2780	4AL	10	59.73
rPt-0238	4AL	10	60.35
wPt-2401	4AL	10	60.35
wPt-8275	4AL	10	64.02
wPt-733305	4AL	10	71.31
wPt-1082	4AL	10	74.05
wPt-3584	4AL	10	75.42
wPt-8078	4AL	10	79.22
wPt-5124	4AL	10	81.67
wPt-7280	4AL	10	82.83
wPt-732259	4AL	10	84.7
wPt-3655	4AL	10	89.33
wPt-7926	4AL	10	90.06
wPt-730387	4AL	10	94.68
wPt-800147	4AL	10	95.29
wPt-3810	4AL	10	96.52
rPt-7285	4AL	10	97.1
wPt-2946	4AL	10	102.12
wPt-2247	4AL	10	104.79
wPt-0162	4AL	10	117
wPt-9445	4AL	11	0
wPt-3398	4AL	11	4.33
tPt-9856	4AL	11	8.34
wPt-667755	4AL	11	16.38
wPt-730068	4BS	12	0
wPt-1046	4BS	12	1.79
wPt-5559	4BS	12	2.36
wPt-1358	4BS	12	12.65
wPt-730303	4BL	12	45.77
wPt-3917	4BL	12	46.37
wPt-732802	4BL	12	46.98
wPt-5303	4BL	12	51.53
wPt-4962	4BL	12	66.59
wPt-5338	4BL	12	67.18
wPt-8292	4BL	12	69.53
wPt-5265	4BL	12	70.1
wPt-6209	4BL	12	93.87
tPt-0602	4BL	12	103.86
wPt-732423	4BL	12	109.29
tPt-2163	4BL	12	112.46
wPt-741602	5AS	13	0
wPt-2768	5AS	13	0.58
wPt-666142	5AS	13	3.71
CFD2a	5AS	13	35.03
wPt-1422	5AL	13	40.9
wms639	5AL	13	47.43
wPt-9094	5AL	13	51.71
WMC327	5AL	13	60.24
wPt-8794	5AL	13	65.82
barc151	5AL	13	68.6
barc180	5AL	13	93.56
wPt-0605	5AL	13	98.18
wPt-1954	5AL	13	98.82
tPt-9702	5AL	13	100.17
BARC165	5AL	13	114.48
wPt-5588	5AL	13	120.51
wPt-744567	5AL	13	126.16
wPt-7769	5AL	13	126.74
wPt-2041	5AL	13	159.63
wPt-9925	5BS	14	0
wPt-3833	5BS	14	23.2
wPt-730263	5BS	14	45.96
wPt-667560	5BS	14	46.52
wPt-9467	5BS	14	69.28
wPt-6372	5BS	14	71.82
wPt-2305	5BS	14	73.63
wPt-9516	5BS	14	76.68
wPt-0419	5BS	14	121.47
wPt-9227	5BS	14	139.39
wPt-5120	5BS	14	142.41
tPt-8942	5BS	14	144.13
wPt-9449	5BS	14	144.71
wPt-6052	5BS	14	145.95
wPt-1951	5BL	14	148.45
tPt-4875	5BL	14	149.63
wPt-3995	5BL	14	150.8
wms213	5BL	14	159.09
wPt-5792	5BL	14	164.83
wPt-3012	5BL	14	166.02
tPt-8684	5BL	14	166.61
wPt-7167	5BL	14	167.85
wPt-5851	5BL	14	168.43
wPt-4936	5BL	14	170.19
wms499	5BL	14	176.56
wPt-3503	5BL	14	192.77
wPt-666939	5BL	14	193.38
wPt-1548	5BL	14	194.55
wPt-3457	5BL	14	195.7
wms408	5BL	14	216.12
wPt-2707	5BL	14	219.17
wPt-4577	5BL	14	219.76
wPt-6191	5BL	14	220.36
wPt-0750	5BL	14	223.53
wPt-9103	5BL	14	227.91
rPt-3114	5BL	14	234.92
rPt-7889	5BL	14	235.49
BARC232	5BL	14	237.63
tPt-1253	5BL	14	238.37
wPt-9233	5BL	14	242.49
wPt-7239	5BL	14	245.12
wPt-743189	5BL	14	247.62
tPt-3144	5BL	14	255.01
wPt-7006	5BL	14	258.72
wPt-9116	5BL	14	277.21
wPt-2373	5BL	14	278.39
wPt-7238	5BL	14	279.57
wPt-8449	5BL	14	292.52
wPt-0927	5BL	14	304.91
wPt-667015	5BL	14	305.5
wPt-733352	5BL	14	317.44
wPt-666937	5BL	14	318.07
wPt-5870	5BL	14	321.12
wPt-667413	5BL	14	321.71
wPt-741026	6AS	15	0
wPt-744577	6AS	15	0
tPt-4209	6AS	15	48.65
wPt-2014	6AS	15	52.31
wPt-5310	6AS	15	56.87
wPt-732125	6AS	15	77.67
tPt-8557	6AS	15	78.26
wPt-8783	6AS	15	80.07
wPt-3127	6AS	15	113.11
wPt-1285	6AS	15	160.06
wPt-1664	6AS	15	190.9
wPt-4907	6AS	15	192.8
wPt-667817	6AS	15	193.4
wPt-4836	6AS	15	204.12
wPt-742680	6AS	15	210.15
wPt-741547	6AS	15	213.21
wPt-6904	6AS	15	214.93
wPt-671855	6AS	15	215.49
wPt-733976	6AS	15	217.25
wPt-731842	6AS	15	217.83
wPt-3524	6AS	15	217.83
wPt-732062	6AS	15	218.43
wPt-8539	6AS	15	228.41
tPt-6278	6AS	15	234.78
wPt-9132	6AS	15	243.44
wPt-1128	6AL	15	278.09
tPt-3786	6AL	15	289.73
wPt-7548	6AL	15	290.3
tPt-9048	6AL	15	290.86
rPt-9324	6AL	15	291.43
tPt-6716	6AL	15	292.02
wPt-1375	6AL	15	292.02
wPt-734345	6AL	15	292.6
wPt-1642	6AL	15	293.17
wPt-731854	6AL	15	293.74
wPt-9976	6AL	15	293.74
wPt-667607	6AL	15	294.37
wPt-7390	6AL	15	297.8
wPt-5964	6AL	15	347.09
wPt-668266	6BS	16	0
wPt-729829	6BS	16	7.1
wPt-4858	6BS	16	37.1
wPt-664142	6BS	16	43
wPt-3203	6BS	16	45.57
wPt-5333	6BS	16	48.62
wPt-2297	6BS	16	52.38
tPt-4887	6BS	16	53.65
wPt-2175	6BS	16	54.93
wPt-4119	6BS	16	55.52
wPt-664250	6BS	16	56.72
wPt-667798	6BS	16	58.46
wPt-4930	6BS	16	59.62
wPt-4142	6BS	16	60.2
wPt-6674	6BS	16	65.28
wPt-3130	6BS	16	67.31
wPt-7207	6BS	16	67.95
wPt-4867	6BS	16	68.56
wPt-1089	6BS	16	69.18
wPt-0245	6BS	16	69.79
wPt-5971	6BS	16	71.72
wPt-1756	6BS	16	74.13
wPt-1474	6BS	16	75.85
wPt-4706	6BS	16	77.73
wPt-4900	6BS	16	99.32
wPt-729979	6BS	16	142.09
wPt-7489	6BS	16	152.69
wPt-9784	6BS	16	155.78
barc101	6BS	16	157.57
wPt-2164	6BS	16	165.16
WMS644	6BS	16	167.94
wPt-7935	6BS	16	169.25
tPt-8161	6BL	16	173.7
wPt-3581	6BL	16	176.17
wPt-4924	6BL	16	176.76
wPt-741804	6BL	16	177.33
tPt-4990	6BL	16	197.26
wPt-9255	6BL	16	231.34
wPt-4164	6BL	17	0
wPt-3207	6BL	17	0.65
wPt-8493	6BL	17	3.09
wPt-4662	6BL	17	4.31
wPt-1761	6BL	17	8.07
wPt-734169	6BL	17	45.52
wPt-743215	6BL	17	46.12
wPt-4828	6BL	17	47.95
wPt-3350	6DL	18	0
wPt-731605	6DL	18	8.41
wPt-731465	6DL	18	10.88
wPt-5940	7AS	19	0
wmc83	7AS	19	27.46
wPt-0321	7AS	19	31.04
wPt-744715	7AS	19	31.64
rPt-2841	7AS	19	47.74
wPt-5350	7AS	19	51.6
wPt-6931	7AS	19	52.79
wPt-744074	7AS	19	56.8
wPt-5777	7AS	19	58.05
wPt-7734	7AS	19	59.88
wPt-743165	7AS	19	70.92
wPt-664948	7AS	19	71.53
wPt-667538	7AS	19	83.71
wPt-7425	7AS	19	86.38
wPt-1093	7AS	19	94.3
wPt-669103	7AS	19	94.9
wPt-8043	7AS	19	94.9
wPt-3794	7AS	19	94.9
wPt-6967	7AS	19	96.14
wPt-8700	7AS	19	97.36
wPt-4778	7AS	19	97.95
wPt-5257	7AS	19	98.56
wPt-664558	7AS	19	100.39
wPt-0808	7AS	19	100.98
wPt-672171	7AS	19	101.57
wPt-665253	7AS	19	101.57
wPt-8192	7AS	19	102.15
wPt-3648	7AS	19	104.05
wPt-731311	7AS	19	106.03
wPt-9207	7AS	19	106.62
rPt-4199	7AS	19	113.33
wPt-733079	7AL	19	156.27
wPt-0205	7AL	19	202.62
wPt-3393	7AL	19	203.25
wPt-4553	7AL	19	234.89
wPt-5524	7AL	19	242.96
wPt-1706	7AL	19	244.37
wPt-9808	7AL	19	250.33
wPt-741686	7AL	19	266.37
wPt-6495	7AL	19	266.98
wPt-1958	7AL	19	267.55
wPt-1601	7AL	19	268.73
wPt-7763	7AL	19	271.82
wPt-4230	7BS	20	0
wPt-664114	7BL	20	2.44
wPt-664218	7BL	20	3.05
wPt-6463	7BL	20	7.55
wPt-9397	7BL	20	46.15
wPt-5922	7BL	20	50.49
wPt-5892	7BL	20	51.75
wPt-4546	7BL	20	54.46
wPt-664119	7BL	20	60.83
wPt-4600	7BL	20	62.1
wPt-0194	7BL	20	65.48
wPt-4300	7BL	20	73.29
wPt-3939	7BL	20	76.58
wPt-5646	7BL	20	77.83
wPt-744187	7BL	20	88.26
wPt-5677	7BL	20	90.04
tPt-3700	7BL	20	93.1
wPt-7387	7BL	20	93.67
wPt-9515	7BL	20	94.24
wPt-4743	7BL	20	97.25
wPt-7108	7BL	20	101.64
wPt-733669	7BL	20	102.21
wPt-1066	7BL	20	104.65
wPt-1075	7BL	20	108.71
wPt-8007	7BL	20	109.32
wPt-5462	7BL	20	109.89
wPt-2592	7BL	20	138.61
wPt-744527	7DS	21	0
wPt-1866	7DS	21	8.41
wPt-671530	7DS	21	9.63
wPt-743310	7DS	21	10.2
wPt-742859	7DS	21	10.76
wPt-743395	7DS	21	11.33
wPt-731696	7DS	21	26.48
wPt-669587	7DS	21	67.94
wPt-667596	7DS	21	87.9
wPt-743296	7DS	21	88.56
wPt-666733	7DS	21	89.84
wPt-744599	7DS	21	91.09
wPt-743107	7DS	21	92.36
wPt-743019	7DS	21	93.62
wPt-744456	7DS	21	94.84
wPt-743094	7DS	21	95.45
wPt-743422	7DS	21	96.08
wPt-743501	7DS	21	97.98
wPt-7487	7DS	21	104.84
wPt-663751	7DS	21	114.82
wPt-742855	7DS	21	115.39
wPt-0934	7DS	21	117.77
wPt-3359	7DS	21	118.96
wPt-744346	7DS	21	126.66
wPt-666850	7DS	21	127.27
wPt-744148	7DS	21	127.27
wPt-663918	7DS	21	127.84
wPt-2565	7DS	21	129.02
wPt-733859	7DS	21	131
wPt-744347	7DS	21	133.63
wPt-9892	7DL	21	168.9
wPt-1897	7DL	21	171.54
wPt-664384	7DL	21	176.96
wPt-7368	7DL	21	179.94
wPt-664136	7DL	21	192.71
wPt-663984	7DL	21	199.8
wPt-663848	7DL	21	200.42
wPt-672113	7DL	21	200.42
wPt-0827	7DL	21	201.04
