# Supplementary material for: Identification of Genomic Associations for Adult Plant Resistance in the Background of Popular South Asian Wheat Cultivar, PBW343
Source: Front Plant Sci. 2016 Nov 8;7:1674. doi: 10.3389/fpls.2016.01674 (PMC5099247; doi:10.3389/fpls.2016.01674)
Supplement: Supplementary file 11 [file Table11.XLSX]

## Sheet: Supplementary Table 11
Supplementary Table 11 Linkage map of family PBW343 x Pavon76
Marker	Chromosome	Linkage Group	Position (cM)
wPt-741704	1AS	1	0
wPt-665375	1AS	1	0
wPt-8261	1AS	1	0
wPt-2859	1AS	1	0
wPt-2075	1AS	1	0
wPt-9462	1AS	1	1.68
tPt-0325	1AS	1	2.98
wPt-4306	1AS	1	3.59
wPt-9975	1AS	1	4.49
wPt-4655	1AS	1	5.71
wPt-0729	1AS	1	5.71
wPt-1717	1AS	1	6.01
wPt-7905	1AS	1	6.33
wPt-742776	1AS	1	6.33
wPt-0831	1AS	1	6.33
wPt-9522	1AS	1	6.33
wPt-7529	1AS	1	6.33
wPt-2614	1AS	1	6.33
wPt-3177	1AS	1	6.33
wPt-741612	1AS	1	6.33
wPt-2577	1AS	1	6.33
wPt-9472	1AS	1	6.62
wPt-5325	1AS	1	6.92
wPt-6719	1AS	1	6.92
wPt-0359	1AS	1	6.92
wPt-8338	1AS	1	6.92
wPt-5435	1AS	1	7.79
wPt-4434	1AS	1	8.38
wPt-9631	1AS	1	8.38
wPt-740807	1AS	1	8.38
wPt-0320	1AS	1	8.38
wPt-2261	1AS	1	8.38
wPt-9903	1AS	1	9.28
wPt-5765	1AS	1	9.87
wPt-9883	1AS	1	9.87
wPt-3282	1AS	1	10.46
wPt-0974	1AS	1	11.98
wPt-731846	1AS	1	55.99
wPt-2527	1AS	1	57.25
wPt-669484	1AS	1	59.68
wPt-1924	1AS	1	60.58
wPt-8455	1AS	1	60.58
wPt-664778	1AS	1	67.08
wPt-666776	1AS	1	67.38
wPt-741357	1AS	1	68.58
wPt-671790	1AS	1	69.46
wPt-6139	1AS	1	112.93
wPt-665725	1AS	1	114.83
wPt-2872	1AS	1	118.02
wPt-665784	1AS	1	118.32
wPt-9429	1AS	1	128
wPt-665590	1AL	1	130.8
wPt-732970	1AL	1	141.09
wPt-664968	1AL	1	152.3
wPt-664972	1AL	1	153.52
wPt-0128	1AL	1	181.61
wPt-666616	1AL	1	182.84
wPt-730885	1AL	1	183.14
wPt-5660	1AL	1	183.14
wPt-733904	1AL	1	183.14
wPt-667252	1AL	1	183.14
tPt-1012	1AL	1	184.04
wPt-7339	1AL	1	184.94
wPt-9938	1AL	1	185.52
wPt-2847	1AL	1	185.52
wPt-4408	1AL	1	185.52
wPt-733811	1AL	1	186.4
wPt-7784	1AL	1	189.41
wPt-4897	1AL	1	192.9
wPt-1011	1AL	1	209.78
wPt-744613	1AL	1	210.37
wPt-6853	1AL	1	210.66
wPt-730902	1AL	1	212.44
wPt-669294	1AL	1	212.44
tPt-7724	1AL	1	212.44
wPt-733820	1AL	1	212.44
wPt-732377	1AL	1	212.44
wPt-666087	1AL	1	212.44
wPt-732717	1AL	1	212.44
wPt-3712	1AL	1	212.44
wPt-669800	1AL	1	212.44
wPt-734285	1AL	1	212.44
tPt-1419	1AL	1	212.44
wPt-6754	1AL	1	212.44
wPt-734288	1AL	1	212.44
wPt-8644	1AL	1	212.44
wPt-732881	1AL	1	212.44
wPt-3836	1AL	1	212.74
wPt-667288	1AL	1	213.03
wPt-2497	1AL	1	214.22
wPt-664593	1AL	1	217.39
tPt-6091	1AL	1	217.69
wPt-1786	1AL	1	217.99
wPt-664703	1AL	1	217.99
wPt-732616	1AL	1	219.78
wPt-7147	1AL	1	219.78
wPt-6005	1AL	1	219.78
wPt-5160	1AL	1	219.78
wPt-668205	1AL	1	223.69
wPt-0258	1AL	1	228.57
wPt-732144	1AL	1	234.86
tPt-9682	1BS	2	0
rPt-3642	1BS	2	11.35
tPt-0734	1BS	2	11.35
rPt-2869	1BS	2	11.35
tPt-3696	1BS	2	11.35
tPt-0136	1BS	2	11.35
tPt-2240	1BS	2	11.35
tPt-2550	1BS	2	11.35
rPt-6965	1BS	2	11.35
rPt-6561	1BS	2	11.35
rPt-4523	1BS	2	11.65
rPt-7959	1BS	2	11.65
tPt-5515	1BS	2	11.65
tPt-4377	1BS	2	11.65
tPt-2076	1BS	2	11.65
tPt-2326	1BS	2	11.94
tPt-7559	1BS	2	12.24
rPt-1767	1BS	2	12.54
tPt-1586	1BS	2	13.13
tPt-8109	1BS	2	13.73
tPt-8754	1BS	2	14.02
tPt-4566	1BS	2	14.61
tPt-7918	1BS	2	15.21
tPt-1051	1BS	2	15.21
tPt-9585	1BS	2	15.21
rPt-5341	1BS	2	16.12
wPt-1781	1BS	2	18.63
wPt-9787	1BS	2	21.4
rPt-9564	1BS	2	23.9
tPt-7214	1BS	2	25.16
wPt-5798	1BS	2	27.01
wPt-5385	1BS	2	29.15
wPt-5065	1BS	2	30.45
wPt-0260	1BS	2	33.21
wPt-7708	1BS	2	37.41
wPt-1684	1BS	2	39.03
wPt-5801	1BS	2	40.53
wPt-8682	1BS	2	41.43
wPt-9977	1BS	2	43.68
wPt-0595	1BS	2	46.34
tPt-6015	1BS	2	49.25
wPt-3266	1BS	2	50.49
wPt-0240	1BS	2	52.71
wPt-1346	1BS	2	57.11
wPt-7460	1BS	2	61.55
wPt-1911	1BS	2	62.8
wPt-2575	1BS	2	63.39
wPt-2395	1BS	2	63.68
wPt-2988	1BS	2	63.68
wPt-668076	1BS	2	63.68
wPt-5678	1BS	2	63.97
wPt-2786	1BS	2	63.97
wPt-6078	1BS	2	64.27
wPt-1251	1BS	2	64.55
wPt-5279	1BS	2	64.55
wPt-8616	1BS	2	64.55
wPt-743523	1BS	2	64.55
wPt-2762	1BS	2	64.55
wPt-1726	1BS	2	65.13
wPt-1637	1BS	2	65.72
wPt-6442	1BS	2	69.46
wPt-9490	1BS	2	78.58
rPt-2040	1BS	2	84.36
wPt-5740	1BS	2	85.31
wPt-7359	1BS	2	86.3
wPt-741274	1BS	2	87.24
wPt-3787	1BS	2	88.14
wPt-742457	1BS	2	88.75
wPt-8177	1BS	2	89.04
wPt-664964	1BS	2	89.65
wPt-3824	1BS	2	90.25
wPt-4343	1BS	2	90.55
wPt-741749	1BS	2	91.44
wPt-669239	1BS	2	99.26
wPt-742398	1BS	2	107.04
wPt-9524	1BS	2	109.6
wPt-7259	1BS	2	111.66
wPt-3477	1BS	2	111.66
wPt-6370	1BS	2	112.56
wPt-7094	1BS	2	113.77
wPt-8267	1BS	2	113.77
tPt-5080	1BS	2	114.07
wPt-4107	1BS	2	114.07
wPt-8930	1BS	2	114.07
wPt-5067	1BS	2	114.07
wPt-2474	1BS	2	114.07
wPt-2057	1BS	2	114.07
wPt-741799	1BS	2	114.07
wPt-742513	1BS	2	114.07
wPt-3465	1BS	2	114.07
wPt-6117	1BS	2	114.36
wPt-742017	1BS	2	114.36
wPt-6833	1BS	2	114.36
wPt-1997	1BS	2	114.36
wPt-2019	1BS	2	114.64
wPt-740897	1BS	2	114.93
wPt-744960	1BS	2	114.93
wPt-5562	1BS	2	114.93
wPt-7242	1BS	2	115.22
tPt-5755	1BS	2	116.42
rPt-0079	1BS	2	116.42
tPt-2440	1BL	2	116.71
rPt-8894	1BL	2	118.24
wPt-3451	1BL	2	122.12
wPt-2389	1BL	2	125.77
wPt-2315	1BL	2	138.44
wPt-7066	1BL	2	162.86
wPt-0289	1DS	3	0
rPt-4471	1DS	3	14.9
wPt-734229	1DS	3	29.16
wPt-7140	1DS	3	33.57
wPt-5320	1DS	3	37.07
wPt-0413	1DS	3	40.09
wPt-668040	1DS	3	42.05
wPt-9380	1DS	3	42.66
wPt-666832	1DS	3	42.66
wPt-671545	1DS	3	44.51
wPt-4671	1DS	3	45.43
wPt-665814	1DS	3	46.62
wPt-1387	1DS	3	73.46
wPt-7953	1DS	3	84.99
wPt-3738	1DS	3	86.79
wPt-5647	2AS	4	0
tPt-1041	2AS	4	0.59
wPt-9624	2AS	4	20.07
wPt-8490	2AS	4	31.85
wPt-1657	2AS	4	39.96
wPt-743211	2AS	4	40.55
wPt-665330	2AL	4	70.16
tPt-8937	2AL	4	70.45
wPt-7024	2AL	4	100.7
wPt-7011	2AL	4	117.88
wPt-9793	2AL	4	141.53
wPt-9277	2AL	4	141.53
wPt-799683	2AL	4	165.36
wPt-7185	2AL	4	195.83
wPt-7970	2BS	5	0
wPt-5250	2BS	5	7.14
wPt-1266	2BS	5	9.09
wPt-8398	2BS	5	23.84
tPt-6504	2BS	5	27.65
wPt-1964	2BS	5	28.22
tPt-4627	2BS	5	28.8
wPt-8326	2BS	5	29.67
wPt-743630	2BS	5	38.48
wPt-7985	2BS	5	38.77
wPt-3561	2BS	5	41.86
wPt-3983	2BS	5	45.69
wPt-0047	2BS	5	92.04
wPt-744808	2BL	5	100.94
tPt-4248	2BL	5	104.05
wPt-4701	2BL	5	106.14
wPt-7161	2BL	5	109.27
tPt-5438	2BL	5	111.42
wPt-9350	2BL	5	128.46
wPt-0489	2BL	5	130.91
wPt-7305	2BL	5	134.74
wPt-0094	2BL	5	144.72
wPt-4166	2BL	5	149.5
wPt-3109	2BL	5	149.5
wPt-4413	2DL	6	0
wPt-2652	2DL	6	11.6
wPt-666656	2DL	6	12.2
wPt-3677	2DL	6	12.2
wPt-734322	2DL	6	16.99
wPt-2644	2DL	6	18.21
wPt-742606	2DL	6	20.08
wPt-667584	2DL	6	22.55
wPt-731148	2DL	6	22.84
wPt-0298	2DL	6	23.13
wPt-669517	2DL	6	57.5
wPt-7756	3AS	7	0
wPt-1681	3AS	7	0
wPt-2755	3AS	7	0
tPt-1143	3AS	7	11.06
tPt-3563	3AS	7	43.89
tPt-3858	3AS	7	43.89
wPt-6357	3AS	7	44.21
wPt-1925	3AS	7	45.71
wPt-7860	3AS	7	71.7
wPt-1688	3AS	7	76.41
wPt-0714	3AS	7	77.98
wPt-745076	3AS	7	78.29
wPt-2866	3AS	7	86.29
wPt-1939	3AS	7	89.09
tPt-6949	3AS	7	100.15
tPt-0519	3AS	7	100.15
wPt-0951	3AS	7	100.78
wPt-1655	3AS	7	102.97
wPt-1353	3AS	7	106.16
wPt-7890	3AS	7	106.75
wPt-10311	3AS	7	112.18
wPt-743723	3AS	7	115.78
wPt-9761	3AL	8	0
wPt-743015	3AL	8	0.89
tPt-9901	3AL	8	1.78
wPt-3195	3AL	8	17.3
wPt-1888	3AL	8	18.58
wPt-3978	3AL	8	18.58
wPt-5476	3AL	8	20.86
wPt-5522	3BS	9	0
wPt-5209	3BS	9	0.65
wPt-7225	3BS	9	0.65
wPt-8446	3BS	9	0.65
wPt-1620	3BS	9	1.27
wPt-3921	3BS	9	19.05
wPt-3761	3BS	9	21.27
wPt-1081	3BS	9	22.21
wPt-3609	3BS	9	22.82
wPt-800213	3BS	9	23.73
wPt-9066	3BS	9	38.43
wPt-740604	3BS	9	45.3
wPt-742648	3BS	9	45.95
wPt-742060	3BS	9	46.61
wPt-742528	3BS	9	46.95
wPt-742253	3BS	9	47.32
wPt-741750	3BS	9	53.7
wPt-8238	3BS	9	71.67
wPt-5836	3BS	9	81.03
wPt-6802	3BS	9	88.02
wPt-2936	3BS	9	93.87
wPt-9579	3BS	9	93.87
wPt-1484	3BS	9	93.87
wPt-6216	3BS	9	94.17
wPt-1191	3BS	9	97.4
wPt-664393	3BS	9	101.55
wPt-9170	3BS	9	102.21
wPt-732044	3BS	9	103.21
wPt-7015	3BS	9	103.89
wPt-5105	3BS	9	105.54
tPt-1366	3BS	9	106.44
tPt-1759	3BS	9	106.44
wPt-8915	3BL	9	111.58
wPt-9432	3BL	9	112.77
wPt-5939	3BL	9	112.77
wPt-9510	3BL	9	112.77
wPt-3726	3BL	9	119.7
wPt-10323	3BL	9	127.98
wPt-4364	3BL	9	136.98
wPt-731910	3BL	9	136.98
wPt-5786	3BL	9	151.43
wPt-10142	3BL	9	155.15
wPt-10546	3BL	9	165.37
wPt-8096	3BL	9	169.99
wPt-5906	3BL	9	169.99
wPt-11400	3BL	9	172.9
wPt-4697	3BL	9	181.25
wPt-0065	3BL	9	181.83
wPt-0384	3BL	9	183.35
wPt-672088	3BL	9	187.97
wPt-5769	3BL	9	189.47
wPt-664981	3BL	9	193.76
wPt-10537	3BL	9	226.13
wPt-667746	3BL	9	235.74
wPt-5261	3BL	9	236.04
wPt-0021	3BL	9	242.11
wPt-9368	3BL	9	251.11
wPt-0912	3BL	9	253
wPt-6834	3BL	9	264.78
wPt-10758	3BL	9	264.78
wPt-8206	3BL	9	269.83
wPt-2685	3BL	9	272.85
wPt-731663	3BL	9	276.28
wPt-731593	3BL	9	282.08
wPt-2313	3DS	10	0
wPt-742314	3DS	10	0.58
wPt-741164	3DS	10	0.58
wPt-740739	3DS	10	0.58
wPt-742368	3DS	10	0.58
wPt-667328	3DS	10	0.58
wPt-668064	3DS	10	0.58
wPt-742717	3DS	10	0.58
wPt-742025	3DS	10	0.58
wPt-742396	3DS	10	0.58
wPt-742587	3DS	10	0.58
wPt-4569	3DS	10	0.58
wPt-671808	3DS	10	0.58
wPt-740796	3DS	10	0.58
wPt-740602	3DS	10	0.58
wPt-740613	3DS	10	0.88
wPt-742323	3DS	10	1.16
wPt-742189	3DS	10	1.45
wPt-742445	3DS	10	1.74
wPt-741921	3DS	10	1.74
wPt-740710	3DS	10	1.74
wPt-742154	3DS	10	1.74
wPt-740653	3DS	10	1.74
wPt-742344	3DS	10	1.74
wPt-742500	3DS	10	1.74
wPt-800147	4AL	11	0
wPt-6728	4AL	11	0.6
wPt-1091	4AL	11	1.19
wPt-744614	4AL	11	1.77
wPt-5951	4AL	11	2.35
wPt-800509	4AL	11	4.9
tPt-9400	4AL	11	7.41
wPt-0817	4AL	11	8.3
wPt-5124	4AL	11	21.27
wPt-4596	4AL	11	31.02
wPt-8000	4AL	11	32.58
wPt-9196	4AL	11	35.47
wPt-5559	4BS	12	0
wPt-1046	4BS	12	2.22
wPt-667593	4BS	12	6.42
wPt-4607	4BS	12	6.72
wPt-1708	4BS	12	49.49
wPt-732423	4BL	12	54.26
tPt-0602	4BL	12	60.91
wPt-5996	4BL	12	96.25
wPt-5338	4BL	12	109.43
wPt-3620	5AS	14	0
wPt-0605	5AS	14	0.91
tPt-6183	5AS	14	5.41
wPt-798333	5AS	14	17.99
wPt-4131	5AS	14	19.17
wPt-5787	5AS	14	49.7
wPt-4249	5AS	14	55.54
wPt-740799	5AS	14	55.54
tPt-7433	5AL	13	0
wPt-1903	5AL	13	11.01
wPt-3334	5AL	13	11.01
wPt-1038	5AL	13	12.55
wPt-9513	5AL	25	0
wPt-0373	5AL	25	7.56
wPt-1370	5AL	25	7.56
wPt-2810	5BS	16	0
wPt-2586	5BS	16	48.04
tPt-8942	5BS	16	53.77
wPt-6348	5BS	16	62.06
wPt-5175	5BS	16	62.06
wPt-665267	5BS	16	62.36
wPt-5346	5BS	16	62.96
wPt-798756	5BS	16	66.56
wPt-0819	5BS	16	77.5
wPt-744314	5BS	16	78.42
wPt-5120	5BS	16	92.66
wPt-7114	5BL	16	114.97
wPt-0484	5BL	16	161.22
wPt-3922	5BL	16	165.84
wPt-6971	5BL	16	167.95
wPt-7238	5BL	16	170.09
wPt-730613	5BL	16	174.65
wPt-4402	5BL	16	194
wPt-5896	5BL	15	0
wPt-6014	5BL	15	0
wPt-1733	5BL	15	6.57
wPt-3661	5BL	15	26.52
wPt-3457	5BL	15	29.59
wPt-8030	5DL	24	0
wPt-667042	5DL	24	11.01
wPt-667461	5DL	24	12.2
wPt-731945	5DL	24	13.39
wPt-732125	6AS	17	0
wPt-7373	6AS	17	0.29
wPt-731499	6AS	17	0.29
wPt-732035	6AS	17	0.29
wPt-7063	6AS	17	1.51
wPt-667618	6AS	17	1.51
wPt-729839	6AS	17	2.43
tPt-8557	6AS	17	2.75
wPt-671799	6AS	17	31.2
wPt-664552	6AS	17	32.08
wPt-666208	6AS	17	32.08
wPt-2822	6AS	17	32.38
wPt-664733	6AS	17	32.38
wPt-733764	6AS	17	32.38
wPt-4791	6AS	17	32.38
wPt-9584	6AS	17	32.38
wPt-732760	6AS	17	32.99
wPt-3965	6AS	17	33.28
wPt-731010	6AS	17	33.57
wPt-7623	6AS	17	33.57
wPt-9690	6AS	17	34.75
wPt-2573	6AS	17	34.75
wPt-666988	6AS	17	35.65
wPt-3605	6AS	17	36.57
wPt-665036	6AS	17	37.51
wPt-665782	6AS	17	39.72
wPt-734004	6AS	17	40.32
wPt-0139	6AS	17	41.54
wPt-9113	6AS	17	42.77
wPt-4681	6AS	17	42.77
wPt-730631	6AS	17	45.19
wPt-667780	6AS	17	47.97
wPt-730729	6AS	17	49.48
wPt-741547	6AS	17	57.55
rPt-9065	6AS	17	58.75
wPt-5652	6AS	17	59.36
wPt-9679	6AS	17	60.27
wPt-3524	6AS	17	60.86
tPt-2833	6AS	17	60.86
wPt-731842	6AS	17	60.86
wPt-731934	6AS	17	62.42
wPt-731250	6AS	17	66.05
wPt-7840	6AS	17	70.78
wPt-742680	6AS	17	77.4
wPt-732611	6AS	17	77.7
wPt-731077	6AS	17	78.3
wPt-731054	6AS	17	78.3
wPt-730142	6AS	17	78.3
wPt-729877	6AS	17	79.22
wPt-9832	6AS	17	79.51
wPt-4017	6AS	17	80.13
wPt-7330	6AS	17	80.79
wPt-666416	6AS	17	83.14
wPt-4016	6AS	17	85.68
wPt-6520	6AS	17	85.68
wPt-8006	6AS	17	86.6
wPt-730591	6AS	17	87.2
wPt-0864	6AS	17	87.2
wPt-2636	6AS	17	87.5
wPt-3468	6AS	17	88.73
wPt-0832	6AS	17	90.57
wPt-741630	6AS	17	93.74
wPt-7475	6AS	17	98.37
wPt-9000	6AL	17	138.61
wPt-6468	6AL	17	144.18
wPt-732457	6AL	17	149.95
wPt-734345	6AL	17	154.6
wPt-6268	6AL	17	158.87
wPt-734346	6AL	17	162.47
wPt-7204	6AL	17	162.47
wPt-731524	6AL	17	163.36
wPt-1375	6AL	17	163.97
wPt-6995	6AL	17	164.57
tPt-6716	6AL	17	165.15
wPt-1642	6AL	17	165.15
wPt-731120	6AL	17	165.73
wPt-732328	6AL	17	167.8
wPt-9474	6AL	17	168.09
wPt-4229	6AL	17	168.71
tPt-9048	6AL	17	169.95
wPt-5480	6AL	17	170.54
wPt-0696	6AL	17	170.54
wPt-9089	6AL	17	174.72
wPt-731592	6AL	17	177.72
wPt-732951	6AL	17	180.16
wPt-6696	6AL	17	180.46
rPt-6189	6AL	17	181.38
rPt-9324	6AL	17	182
wPt-672030	6AL	17	182.61
wPt-5696	6AL	17	182.92
wPt-743435	6AL	17	184.14
tPt-3786	6AL	17	186.13
wPt-2964	6BS	18	0
wPt-6293	6BS	18	1.85
wPt-4930	6BS	18	23.42
wPt-4142	6BS	18	24.9
wPt-745052	6BS	18	26.78
wPt-667798	6BS	18	26.78
wPt-663764	6BS	18	33.23
wPt-666793	6BS	18	37.17
wPt-664250	6BS	18	44.69
wPt-7745	6BS	18	45.3
wPt-7576	6BS	18	47.74
wPt-2297	6BS	18	48.71
tPt-4887	6BS	18	49.89
wPt-664142	6BS	18	51.16
tPt-3506	6BS	18	52.12
wPt-4858	6BS	18	52.71
wPt-3203	6BS	18	54.73
wPt-8721	6BS	18	76.25
tPt-8161	6BL	18	92.25
wPt-5211	6BL	18	92.84
wPt-743099	6BL	18	98.68
wPt-3168	6BL	18	99.26
wPt-9270	6BL	18	108.94
wPt-731465	6DL	19	0
wPt-667726	6DL	19	2.53
wPt-667006	6DL	19	2.53
wPt-731605	6DL	19	2.53
wPt-3502	6DL	19	4.46
wPt-4602	6DL	19	11.76
wPt-665675	6DL	19	14.04
wPt-667538	7AS	20	0
wPt-7425	7AS	20	4.18
wPt-1179	7AS	20	8.06
wPt-8473	7AS	20	9.31
wPt-740561	7AS	20	11.52
wPt-731311	7AS	20	14.92
wPt-9207	7AS	20	19.97
wPt-742244	7AS	20	20.29
wPt-6931	7AS	20	54.31
wPt-5350	7AS	20	54.31
wPt-8375	7AL	21	0
wPt-0961	7AL	21	8.11
wPt-4553	7AL	21	8.11
wPt-1706	7AL	21	14.52
wPt-3782	7AL	21	33.88
wPt-2083	7AL	21	37.73
wPt-744897	7AL	21	38.92
tPt-6336	7AL	21	43.27
wPt-3226	7AL	21	57.22
wPt-2273	7BL	22	0
wPt-2994	7BL	22	0
wPt-0138	7BL	22	21.92
wPt-4258	7BL	22	37.49
wPt-8040	7BL	22	86.78
wPt-3939	7BL	22	89.25
wPt-5646	7BL	22	91.41
wPt-5462	7BL	22	97.4
wPt-3190	7BL	22	99.66
wPt-0465	7BL	22	106.44
wPt-2316	7BL	22	108.96
wPt-0126	7BL	22	110.5
wPt-5069	7BL	22	110.5
wPt-9813	7BL	22	110.5
wPt-0494	7BL	22	111.41
wPt-9013	7BL	22	112.62
wPt-3154	7BL	22	113.28
tPt-3700	7BL	22	114.28
wPt-5677	7BL	22	115.17
wPt-6320	7BL	22	115.77
wPt-7251	7BL	22	116.95
wPt-0504	7BL	22	120.06
wPt-2878	7BL	22	120.97
wPt-0408	7BL	22	137.43
wPt-669587	7DS	23	0
wPt-744644	7DS	23	2.22
wPt-744347	7DS	23	2.51
wPt-664368	7DS	23	2.51
wPt-743999	7DS	23	6.52
wPt-744444	7DS	23	6.83
wPt-744148	7DS	23	7.12
wPt-745067	7DS	23	7.42
wPt-663820	7DS	23	7.42
wPt-743698	7DS	23	7.72
wPt-663918	7DS	23	8.02
wPt-743749	7DS	23	8.02
wPt-744889	7DS	23	8.02
wPt-744784	7DS	23	8.02
wPt-744346	7DS	23	8.32
wPt-733104	7DS	23	8.61
wPt-743589	7DS	23	9.85
wPt-666850	7DS	23	9.85
wPt-743331	7DS	23	13.23
wPt-741968	7DS	23	40.37
wPt-742467	7DS	23	40.37
wPt-667148	7DS	23	40.37
wPt-0732	7DS	23	40.69
wPt-741511	7DS	23	41
wPt-2814	7DS	23	41
wPt-731103	7DS	23	41
wPt-742339	7DS	23	41
wPt-732092	7DL	23	42.2
wPt-740617	7DL	23	46.41
wPt-731357	7DL	23	47.65
wPt-742357	7DL	23	48.59
wPt-742493	7DL	23	52.17
wPt-741038	7DL	23	52.77
wPt-672034	7DL	23	57.99
wPt-671956	7DL	23	74.43
rPt-3825	7DL	23	99.72
wPt-5870	7DL	23	112.8
wPt-667413	7DL	23	116.84
wPt-665027	7DL	23	117.76
wPt-4319	7DL	23	163.91
wPt-732683	7DL	23	211.6
wPt-664022	7DL	23	214.63
wPt-672113	7DL	23	214.95
wPt-663848	7DL	23	215.56
wPt-743602	7DL	23	215.87
wPt-663984	7DL	23	216.19
wPt-2339	7DL	23	218.09
wPt-0827	7DL	23	224.94
wPt-743857	7DL	23	273.89
wPt-742859	7DL	23	275.13
wPt-743310	7DL	23	275.43
wPt-667127	7DL	23	278.62
wPt-7508	7DL	23	278.92
wPt-665936	7DL	23	279.22
wPt-743395	7DL	23	283.08
wPt-671530	7DL	23	285.98
wPt-0231	7DL	23	329.87
wPt-666095	7DL	23	329.87
wPt-664400	7DL	23	336.96
wPt-665687	7DL	23	336.96
wPt-1859	7DL	23	337.26
