# Supplementary material for: Identification of Genomic Associations for Adult Plant Resistance in the Background of Popular South Asian Wheat Cultivar, PBW343
Source: Front Plant Sci. 2016 Nov 8;7:1674. doi: 10.3389/fpls.2016.01674 (PMC5099247; doi:10.3389/fpls.2016.01674)
Supplement: Supplementary file 12 [file Table12.XLSX]

## Sheet: Supplementary Table 12
Supplementary Table 12 Linkage map of family PBW343 x MUU
Marker	Chromosome	Linkage Group	Position (cM)
wPt-667155	1AS	3	0				0
wPt-734027	1AS	3	2.19				0
wPt-668236	1AS	3	3.65				0
wPt-734078	1AS	3	4.75				0
wPt-1418	1AS	3	6.32				0
wPt-731994	1AS	3	7.92				0
wPt-665725	1AS	3	24.7				0
wPt-6139	1AS	3	38.59				0
WMS497-1A	1AL	1	0				0
wPt-744613	1AL	1	16.95				0
wPt-1011	1AL	1	17.69				0
wPt-6853	1AL	1	18.41				0
wPt-2497	1AL	1	19.15				0
wPt-665814	1AL	1	22.35				0
wPt-0258	1AL	1	24.23				0
wPt-668205	1AL	1	28.18				0
wPt-5160	1AL	1	29.72				0
wPt-7147	1AL	1	30.07				0
wPt-6005	1AL	1	31.15				0
wPt-1786	1AL	1	33.82				0
wPt-664703	1AL	1	34.19				0
tPt-6091	1AL	1	35.31				0
wPt-742500	1BS	4	0				0
wPt-5951	1BS	4	3.63				0
wPt-741170	1BS	4	5.92				0
wPt-744987	1BS	4	6.63				0
wPt-2864	1BS	4	7.39				0
wPt-4258	1BS	4	8.53				0
wPt-2075	1BS	4	16.38				0
wPt-2810	1BS	4	27.26				0
wPt-1346	1BS	4	40.42
rPt-4523	1BS	4	43.34
tPt-5515	1BS	4	43.72
wPt-5065	1BS	4	46.05
wPt-5801	1BS	4	49.75
wPt-7708	1BS	4	53.47
tPt-0325	1BS	4	55.76
wPt-3824	1BS	4	56.12
wPt-664964	1BS	4	57.2
wPt-2474	1BS	4	58.31
wPt-2261	1BS	4	59.03
wPt-7359	1BS	4	59.74
wPt-6117	1BS	4	60.09
wPt-0260	1BS	4	61.92
BE498948-5BL	1BS	4	64.16
wPt-0240	1BS	4	64.91
wPt-1637	1BS	4	65.29
wPt-0328	1BS	4	66.41
wPt-1726	1BS	4	67.53
BE604937-5BL110bp	1BS	4	69
wPt-741612	1BS	4	70.47
wPt-5798	1BS	4	72.35
rPt-2040	1BS	4	72.72
wPt-2762	1BS	4	73.48
wPt-4655	1BS	4	73.85
wPt-742776	1BS	4	74.21
wPt-1997	1BS	4	74.58
wPt-5740	1BS	4	78.07
wPt-3465	1BS	4	81.57
wPt-2786	1BS	4	82.28
wPt-2988	1BS	4	82.64
wPt-668076	1BS	4	84.46
wPt-9605	1BS	4	87.02
tPt-0283	1BS	4	87.72
wPt-742230	1BS	4	88.42
wPt-2230	1BS	4	88.78
wPt-9639	1BS	4	89.13
wPt-9975	1BS	4	91.36
wPt-0831	1BS	4	93.55
wPt-0974	1BS	4	94.26
wPt-740807	1BS	4	94.61
wPt-0595	1BS	4	96.06
wPt-5279	1BS	4	98.02
wPt-2389	1BS	4	100
wPt-3451	1BS	4	103.98
wPt-1781	1BS	4	107.73
wPt-8930	1BS	4	109.1
tPt-6015	1BS	4	110.82
rPt-5341	1BS	4	111.93
rPt-6561	1BS	4	113.05
tPt-7559	1BS	4	113.41
rPt-1767	1BS	4	113.76
rPt-3642	1BS	4	114.49
rPt-9564	1BS	4	114.88
tPt-7214	1BS	4	115.68
tPt-9682	1BS	4	117.65
rPt-8894	1BS	4	119.63
wPt-3266	1BS	4	123.18
wPt-7460	1BS	4	126.29
wPt-9462	1BS	4	127.16
wPt-5435	1BS	4	127.58
wPt-9977	1BS	4	127.94
wPt-2315	1BL	4	136.28
wPt-1818	1BL	4	145.2
wPt-7066	1BL	4	158.35
wPt-2526	1BL	4	164.64
wPt-0944	1BL	4	165.72
wPt-4532	1BL	4	166.09
wPt-5061	1BL	4	171.2
wPt-5034	1BL	4	171.55
WMC430-5BL	1BL	4	176.69
wPt-8068	2AS	10	0
wPt-6711	2AS	10	0.37
200PBBE590499	2AS	9	0
BE590499-5BL	2AS	9	1.33
wPt-1114	2AS	9	7.74
wPt-1142	2AS	9	12.22
BE637143-5BL	2AS	9	16.43
wPt-665330	2AL	9	23.86
wPt-3244	2AL	9	35.53
wPt-7024	2AL	9	41.66
wPt-7011	2AL	9	63.95
BE637143-5BL185bp	2AL	9	76.48
wPt-9793	2AL	11	0
wPt-9277	2AL	11	1.1
wPt-799683	2AL	12	0
wPt-741201	2AL	12	15.48
wPt-741584	2AL	12	17.9
wPt-3983	2BS	8	0
wPt-3561	2BS	8	3.58
wPt-743630	2BS	8	5.15
wPt-7985	2BS	8	5.51
tPt-6504	2BS	8	17.89
tPt-4627	2BS	8	18.29
wPt-1964	2BS	8	18.65
wPt-3949	2BS	8	34.08
wPt-7970	2BS	8	44.76
wPt-7672	2BS	8	47.44
wPt-9230	2BS	8	48.17
wPt-744022	2BS	8	50.87
wPt-4916	2BS	8	51.22
tPt-6105	2BL	13	0
wPt-0049	2BL	13	0.72
wPt-0471	2BL	13	19.16
tPt-9767	2BL	13	31.44
tPt-4248	2BL	13	41.76
wPt-4701	2BL	13	46.5
wPt-7161	2BL	13	51.39
BE637143-5BL390bp	2BL	13	66.97
WMS271-5-2B	2BL	13	70.77
wPt-1646	2BL	13	80.36
wPt-0489	2BL	13	83.15
wPt-0950	2BL	13	85.95
wPt-3132	2BL	13	87.1
wPt-8693	2BL	13	88.25
wPt-2430	2BL	13	92.29
wPt-0094	2BL	13	96.21
wPt-742486	3AS	14	0
wPt-743909	3AS	14	1.44
wPt-741986	3AS	14	2.51
wPt-740544	3AS	14	2.87
wPt-741976	3AS	14	3.22
wPt-671711	3AS	14	3.57
wPt-2748	3AS	14	5.48
wPt-10311	3AS	14	7.74
wPt-9634	3AS	14	11.24
wPt-0951	3AS	14	18.55
wPt-1111	3AS	14	22.56
wPt-2866	3AS	14	28.64
wPt-1939	3AS	14	34.31
tPt-1143	3AS	17	0
BE604937-5BL195bp	3AL	17	7.43
wPt-1925	3AL	17	15.22
wPt-0286	3AL	17	26.26
wPt-3195	3AL	18	0
wPt-1888	3AL	18	3.28
wPt-5476	3AL	18	9.05
140pbBG314227	3BS	6	0
BG314227-5BL	3BS	6	12.9
wPt-11032	3BS	6	19.18
wPt-6047	3BS	6	20.27
wPt-3726	3BS	6	25.09
wPt-10323	3BS	6	27.91
wPt-4364	3BS	6	31.02
wPt-5906	3BS	6	39.36
wPt-11400	3BS	6	40.12
wPt-11295	3BS	6	48.92
wPt-8915	3BS	6	50.05
wPt-9432	3BS	6	50.77
tPt-1366	3BS	6	53.36
wPt-9170	3BS	6	53.71
wPt-2936	3BS	6	55.99
wPt-1191	3BS	6	56.74
wPt-1484	3BS	6	57.49
wPt-6216	3BS	6	57.86
BF473436-5BL	3BS	6	71.71
wPt-5390	3BS	6	72.46
wPt-7271	3BS	6	78.18
tPt-6487	3BS	6	80.51
wPt-741331	3BS	6	84.85
wPt-10945	3BS	6	86.76
wPt-743847	3BS	6	88.27
wPt-7132	3BS	6	88.64
wPt-0571	3BS	6	89.01
wPt-1081	3BS	6	91.79
wPt-740604	3BS	6	93.91
wPt-9066	3BS	6	96.42
WMS533	3BS	6	98.55
wPt-3609	3BS	6	99.59
wPt-666139	3BS	6	103.9
wPt-3921	3BS	6	108.17
wPt-800213	3BS	6	112.18
wPt-9496	3BS	6	129.31
wPt-5522	3BS	6	133.32
wPt-5209	3BS	6	133.68
wPt-9524	3BS	6	177.31
wPt-7953	3BL	6	179.4
wPt-2839	3BL	6	182.81
wPt-1387	3BL	6	188.48
wPt-666411	3BL	6	192.59
wPt-4196	3BL	6	194.12
wPt-664824	3BL	6	198.53
BE494612-5BL	3BL	6	217.76
wPt-671545	3BL	6	229
wPt-4671	3BL	6	229.36
wPt-732144	3BL	6	231.24
wPt-734229	3BL	6	236.73
wPt-7140	3BL	6	242.95
rPt-4471	3BL	6	259.7
wPt-3226	3BL	6	293.23
wPt-0927	3BL	6	327.69
wPt-7425	3BL	6	344.82
wPt-0138	3BL	6	347.71
wPt-664219	3BL	6	348.78
wPt-2994	3BL	6	349.86
wPt-2273	3BL	6	350.21
wPt-742344	3BL	6	352.12
wPt-742717	3BL	6	353.22
wPt-3723	3BL	6	353.92
wPt-671956	3BL	6	354.27
wPt-664558	3BL	6	356.07
tPt-3700	3BL	6	360.27
wPt-10142	3BL	6	365.33
wPt-1400	3BL	6	368.64
wPt-1557	3BL	6	372.14
wPt-1706	3BL	6	372.9
wPt-5066	3BL	6	374.29
wPt-1664	3BL	6	376.19
wPt-2083	3BL	6	377.7
wPt-731592	3BL	6	378.88
wPt-0504	3BL	6	380.33
wPt-741704	3BL	6	387.27
tPt-2440	3BL	6	401.26
tPt-4377	3BL	6	403.23
wPt-671799	3BL	6	411.19
wPt-4791	3BL	6	412.36
wPt-664733	3BL	6	413.15
wPt-3605	3BL	6	418.59
wPt-7623	3BL	6	418.97
wPt-730729	3BL	6	423.29
wPt-731010	3BL	6	426.77
wPt-741547	3BL	6	437.2
wPt-8006	3BL	6	444.45
rPt-9065	3BL	6	449.16
wPt-731250	3BL	6	454.35
wPt-742911	3BL	6	462.83
wPt-665260	3BL	6	463.95
wPt-743380	3BL	6	466.6
wPt-5049	3BL	6	466.96
wPt-743651	3BL	6	467.7
wPt-664047	3BL	6	468.44
wPt-664971	3BL	6	469.2
wPt-744675	3BL	6	469.55
wPt-744265	3BL	6	469.9
wPt-663989	3BL	6	470.61
wPt-743860	3BL	6	471.33
wPt-666850	3BL	6	472.79
wPt-745067	3BL	6	474.63
wPt-742840	3BL	6	476.07
wPt-745070	3BL	6	476.79
wPt-744736	3BL	6	478.7
wPt-663849	3BL	6	479.85
wPt-744656	3BL	6	481.73
wPt-743269	3BL	6	482.09
wPt-663918	3BL	6	482.83
wPt-743698	3BL	6	483.12
wPt-743749	3BL	6	483.2
wPt-744148	3BL	6	483.92
wPt-744784	3BL	6	484.28
wPt-744346	3BL	6	485.04
wPt-744889	3BL	6	486.76
wPt-10071	3BL	19	0
tPt-4541	3BL	19	9.23
wPt-734141	3BL	19	9.6
wPt-1020	3BL	19	12.34
wPt-5072	3BL	19	14.99
wPt-2559	3BL	19	15.35
wPt-7158	3BL	19	19.76
wPt-10758	3BL	19	22.86
wPt-733251	3BL	19	33.28
wPt-731663	3BL	19	37.91
wPt-731593	3BL	19	39.48
wPt-2685	3BL	19	43.06
wPt-9368	3BL	19	50.68
wPt-0912	3BL	19	51.41
wPt-667746	3BL	19	56.19
wPt-0021	3BL	19	64.6
wPt-800509	4AL	21	0
tPt-9400	4AL	21	5.35
wPt-667593	4BS	22	0
wPt-4607	4BS	22	0.39
wPt-1046	4BS	22	2.69
wPt-5559	4BS	22	4.18
wPt-1708	4BS	23	0
wPt-1101	4BL	23	7.13
BE637143-5BL250bp	4BL	23	13.97
tPt-0602	4BL	23	21.47
wPt-9887	5AS	24	0
wPt-5787	5AS	24	10.95
wPt-4249	5AS	24	17.85
tPt-0242	5AL	25	0
tPt-8743	5AL	25	1.09
wPt-1370	5AL	25	10.86
wPt-9513	5AL	25	19.72
tPt-7433	5AL	26	0
wPt-1038	5AL	26	9.57
240pbBARC340	5BS	15	0
tPt-8942	5BS	15	15.64
wPt-2586	5BS	15	19.79
wPt-5175	5BS	15	29.19
wPt-6348	5BS	15	29.56
WMC149-5BL	5BS	15	38.55
wPt-9006	5BS	15	56.99
wPt-1432	5BS	15	58.9
wPt-9724	5BS	15	68.22
wPt-8604	5BS	15	69.36
wPt-0819	5BS	15	70.92
wPt-744314	5BS	15	72.04
wPt-9666	5BS	15	73.14
wPt-5120	5BS	15	79.84
wPt-6549	5BS	15	87.76
tPt-4125	5BS	15	94.1
WMC386-	5BS	15	102.74
wPt-7079	5BS	15	105.07
wPt-4996	5BS	15	107.04
WMS540	5BL	15	111.49
BARC109	5BL	15	118.81
WMC616-5BL	5BL	15	123.7
WMC376-	5BL	15	126.45
130PBBE498400	5BL	15	130.7
wPt-1505	5BL	15	133.76
wPt-0103	5BL	15	135.65
wPt-7114	5BL	15	137.23
wPt-742141	5BL	15	141.24
wPt-4936	5BL	15	146.29
WMS371-5B	5BL	15	151.64
WMS335	5BL	15	161.36
wPt-3661	5BL	15	187.93
wPt-3457	5BL	15	192.9
wPt-8393	5BL	15	194.42
WMS408	5BL	15	216.14
wPt-1733	5BL	15	225.51
WMC75	5BL	15	228.12
WMS604-	5BL	15	233.76
wPt-1304	5BL	15	237.78
tPt-1253	5BL	15	249.35
195PBBE498400	5BL	15	252.74
wPt-664788	5BL	15	256.91
wPt-3076	5BL	15	261.69
WMC160-5B	5BL	15	264.7
wPt-3616	5BL	15	268.2
wPt-7239	5BL	15	268.57
wPt-2514	5BL	15	271.67
tPt-3144	5BL	15	286.89
wPt-4418	5BL	15	300.17
wPt-2373	5BL	15	309.84
wPt-7665	5BL	15	312.16
wPt-7238	5BL	15	317.02
WMS497-	5BL	15	323.35
BARC59-5B	5BL	15	341.9
wPt-1060	5BL	27	0
wPt-4402	5BL	27	8.99
wPt-667413	5DL	41	0
wPt-665027	5DL	41	0.72
wPt-4017	6AS	2	0
wPt-7330	6AS	2	1.17
wPt-0864	6AS	2	4.72
wPt-7475	6AS	2	7.38
wPt-3468	6AS	2	9.99
wPt-6520	6AS	2	10.35
wPt-9832	6AS	2	13
wPt-729877	6AS	2	14.87
wPt-730142	6AS	2	16.4
wPt-731054	6AS	2	16.76
wPt-9679	6AS	2	22.21
wPt-3524	6AS	2	22.57
wPt-731934	6AS	2	22.92
tPt-2833	6AS	2	23.28
wPt-5652	6AS	2	24
wPt-7840	6AS	2	27.63
wPt-664552	6AS	2	42.18
wPt-666208	6AS	2	42.55
wPt-667780	6AS	2	43.76
wPt-730631	6AS	2	46.16
wPt-9113	6AS	2	47.75
wPt-4681	6AS	2	48.12
wPt-0139	6AS	2	54.2
wPt-666988	6AS	2	60.32
wPt-665036	6AS	2	63.17
wPt-2573	6AS	2	66.27
wPt-665782	6AS	2	73.07
wPt-734004	6AS	2	75.3
wPt-7063	6AS	29	0
wPt-732125	6AS	29	0.36
tPt-8557	6AL	29	1.1
wPt-729839	6AL	29	1.49
wPt-732951	6AL	30	0
tPt-9048	6AL	30	1.52
tPt-3786	6AL	30	4.25
wPt-6468	6AL	30	8.17
wPt-6268	6AL	20	0
450PBBE498400	6AL	20	9.01
wPt-0696	6AL	20	13.05
wPt-6696	6AL	20	15.9
wPt-743435	6AL	20	19.08
wPt-672030	6AL	20	19.8
rPt-9324	6AL	20	21.22
wPt-5696	6AL	20	22.71
wPt-9000	6AL	20	24.73
tPt-6716	6AL	20	25.11
wPt-1642	6AL	20	26.22
wPt-1375	6AL	20	26.94
wPt-4229	6AL	20	28.48
wPt-732328	6AL	20	30.01
wPt-9474	6AL	20	30.38
wPt-734345	6AL	20	33.03
wPt-7204	6AL	20	33.39
wPt-734346	6AL	20	33.74
wPt-731524	6AL	20	34.46
wPt-732457	6AL	20	42.22
wPt-3203	6BS	31	0
wPt-664250	6BS	31	1.25
wPt-7745	6BS	31	1.64
wPt-2297	6BS	31	4
wPt-7576	6BS	31	5.71
tPt-4887	6BS	31	6.57
wPt-745052	6BS	31	14.12
wPt-4142	6BS	31	17.65
wPt-4930	6BS	31	21.14
wPt-1756	6BS	31	31.73
wPt-5971	6BS	31	36.99
wPt-8015	6BS	31	38.48
wPt-6282	6BS	31	42.34
wPt-2964	6BS	31	43.07
wPt-8721	6BS	28	0
WMS608	6BS	28	9.2
wPt-743099	6BL	28	15.76
wPt-3168	6BL	28	18.01
tPt-8161	6BL	28	23.64
wPt-5211	6BL	28	24
wPt-1761	6BL	5	0
wPt-1541	6BL	5	6.65
wPt-8059	6BL	5	10.36
wPt-665675	6DL	7	0
wPt-668152	6DL	7	11.02
wPt-731605	6DL	7	13.8
wPt-731465	6DL	33	0
wPt-667006	6DL	33	4.98
wPt-8043	7AS	37	0
wPt-2371	7AS	37	8.03
wPt-742051	7AS	37	11.04
wPt-6075	7AS	37	14.12
wPt-8192	7AS	37	20.72
wPt-742244	7AS	37	26.8
wPt-667538	7AS	34	0
rPt-4199	7AS	34	12.28
wPt-731311	7AS	34	13.42
wPt-0961	7AL	35	0
wPt-8375	7AL	35	8.19
wPt-3393	7AL	36	0
wPt-6083	7AL	36	4.89
wPt-743502	7BL	38	0
wPt-664119	7BL	38	0.41
wPt-4814	7BL	38	2.44
wPt-733669	7BL	16	0
wPt-5216	7BL	16	2.21
wPt-8387	7BL	16	4.61
wPt-8040	7BL	16	11.23
wPt-7508	7DS	39	0
wPt-743857	7DS	39	3.91
wPt-743395	7DS	40	0
wPt-742859	7DS	40	0.37
wPt-665936	7DS	40	3.45
wPt-667127	7DS	40	4.17
wPt-732683	7DL	32	0
wPt-672113	7DL	32	1.1
wPt-2339	7DL	32	1.8
wPt-664022	7DL	32	2.17
wPt-663984	7DL	32	2.91
