# Supplementary material for: Identification of Genomic Associations for Adult Plant Resistance in the Background of Popular South Asian Wheat Cultivar, PBW343
Source: Front Plant Sci. 2016 Nov 8;7:1674. doi: 10.3389/fpls.2016.01674 (PMC5099247; doi:10.3389/fpls.2016.01674)
Supplement: Supplementary file 13 [file Table13.XLSX]

## Sheet: Supplementary Table 13
Supplementary Table 13 Linkage map of family PBW343 x Kenya Nyangumi
Marker	Chromosome	Linkage Group	Position (cM)
wPt-734107	1AS	1	0
wPt-729972	1AS	1	3
wPt-3347	1AS	1	4.56
wPt-666424	1AS	1	4.87
wPt-730136	1AS	1	5.47
wPt-3870	1AS	1	8.19
wPt-665174	1AS	1	8.19
wPt-2527	1AS	1	13.2
wPt-731843	1AS	1	18.5
wPt-671698	1AS	1	18.79
wPt-734078	1AS	1	26.12
wPt-734027	1AS	1	28.48
wPt-666723	1AS	1	29.63
wPt-1418	1AS	1	32.39
wPt-667155	1AS	1	36.65
wPt-731994	1AS	1	40.14
wPt-3904	1AS	1	54.09
wPt-665725	1AS	1	60.71
wPt-6139	1AS	1	64.22
wPt-8172	1AS	1	69.83
wPt-6654	1AS	1	78.87
wPt-9429	1AS	1	82.53
wPt-665590	1AS	1	86.22
wPt-731190	1AS	1	92.3
wPt-733777	1AS	1	92.9
wPt-664968	1AS	1	101.54
wPt-664972	1AS	1	102.1
wPt-3836	1AL	2	0
wPt-3712	1AL	2	0.27
wPt-6754	1AL	2	0.27
wPt-732881	1AL	2	0.27
tPt-7724	1AL	2	0.27
tPt-1419	1AL	2	0.27
wPt-8644	1AL	2	0.27
wPt-734285	1AL	2	0.27
wPt-666087	1AL	2	0.27
wPt-732377	1AL	2	0.27
wPt-669294	1AL	2	0.27
wPt-730902	1AL	2	0.27
wPt-669800	1AL	2	0.27
wPt-667288	1AL	2	0.27
wPt-733820	1AL	2	0.27
wPt-734288	1AL	2	0.27
wPt-732717	1AL	2	0.27
wPt-2497	1AL	2	0.54
wPt-0258	1AL	2	4.57
wPt-6005	1AL	2	7.28
wPt-732616	1AL	2	7.55
wPt-5160	1AL	2	7.55
wPt-7147	1AL	2	7.55
wPt-664593	1AL	2	18.04
wPt-664703	1AL	2	18.04
wPt-1786	1AL	2	18.04
tPt-6091	1AL	2	18.04
wPt-1070	1AL	2	41.98
wPt-2526	1AL	2	79.31
wPt-0944	1AL	2	79.59
wPt-4532	1AL	2	79.59
wPt-666986	1BS	3	0
wPt-730783	1BS	3	5.44
wPt-730758	1BS	3	5.44
wPt-664735	1BS	3	7.19
wPt-665037	1BS	3	7.47
wPt-664989	1BS	3	7.47
wPt-665204	1BS	3	7.47
wPt-671415	1BS	3	9.79
wPt-669239	1BS	3	34.96
wPt-0544	1BS	3	49.84
wPt-4133	1BS	3	61.22
wPt-8320	1BS	3	68.23
wPt-1560	1BS	3	68.51
wPt-8338	1BS	3	68.78
wPt-3282	1BS	3	68.78
wPt-5067	1BS	3	68.78
wPt-9631	1BS	3	68.78
wPt-2614	1BS	3	69.06
wPt-5765	1BS	3	69.06
wPt-1911	1BS	3	69.06
wPt-3787	1BS	3	69.34
wPt-4434	1BS	3	69.34
wPt-7529	1BS	3	69.34
wPt-9522	1BS	3	69.34
wPt-0729	1BS	3	69.34
wPt-3177	1BS	3	69.34
wPt-0831	1BS	3	69.63
wPt-6370	1BS	3	69.91
wPt-740807	1BS	3	69.91
wPt-4655	1BS	3	69.91
wPt-1717	1BS	3	70.19
wPt-7460	1BS	3	70.47
wPt-6078	1BS	3	71.04
wPt-9903	1BS	3	71.61
wPt-9883	1BS	3	71.61
wPt-9524	1BS	3	71.61
wPt-6719	1BS	3	71.9
wPt-6117	1BS	3	72.47
wPt-6833	1BS	3	72.47
wPt-2261	1BS	3	73.04
wPt-0320	1BS	3	73.04
wPt-8616	1BS	3	73.89
tPt-1051	1BL	3	74.47
tPt-5515	1BL	3	74.47
rPt-4523	1BL	3	74.47
tPt-7918	1BL	3	74.47
rPt-0079	1BL	3	74.47
tPt-5755	1BL	3	74.47
tPt-4377	1BL	3	74.47
tPt-2076	1BL	3	74.47
tPt-9585	1BL	3	74.47
tPt-2440	1BL	3	74.76
tPt-2240	1BL	3	74.76
tPt-1586	1BL	3	74.76
tPt-8109	1BL	3	74.76
tPt-0734	1BL	3	75.03
rPt-2869	1BL	3	75.03
tPt-3696	1BL	3	75.03
tPt-4566	1BL	3	75.03
rPt-6965	1BL	3	75.03
tPt-2326	1BL	3	75.03
tPt-0136	1BL	3	75.03
rPt-3642	1BL	3	75.03
tPt-2550	1BL	3	75.03
tPt-8754	1BL	3	75.03
rPt-9564	1BL	3	75.89
tPt-6015	1BL	3	77.34
tPt-7559	1BL	3	77.9
rPt-8894	1BL	3	79.36
wPt-665375	1BS	3	80.84
wPt-741704	1BS	3	80.84
wPt-7905	1BS	3	80.84
wPt-2859	1BS	3	80.84
wPt-8261	1BS	3	81.13
wPt-2075	1BS	3	81.42
wPt-7359	1BS	3	82.3
wPt-2762	1BS	3	82.87
wPt-743523	1BS	3	83.15
wPt-664964	1BS	3	83.72
wPt-3465	1BS	3	84.28
wPt-4343	1BS	3	84.85
wPt-5740	1BS	3	84.85
wPt-741749	1BS	3	85.44
wPt-0359	1BS	3	85.72
wPt-0974	1BS	3	86.86
wPt-9472	1BS	3	87.75
wPt-4306	1BS	3	87.75
wPt-741612	1BS	3	90.71
wPt-2577	1BS	3	94.01
wPt-9975	1BS	3	94.29
wPt-5435	1BS	3	96.42
wPt-6425	1BS	3	98.54
rPt-7959	1BS	3	101.92
wPt-6442	1BS	3	104.3
tPt-7214	1BS	3	106.12
wPt-1346	1BS	3	108.94
wPt-7708	1BS	3	111.67
wPt-1573	1BS	3	116.25
wPt-5006	1BS	3	121.05
wPt-0328	1BS	3	122.53
wPt-3753	1BS	3	124.03
wPt-741980	1BS	3	124.31
wPt-2230	1BS	3	125.16
tPt-8929	1BS	3	127.84
tPt-5675	1BS	3	131.1
wPt-4366	1BS	3	131.1
wPt-6325	1BS	3	131.41
wPt-9639	1BS	3	131.73
wPt-742398	1BS	3	132.9
wPt-2786	1BS	3	133.19
wPt-742776	1BS	3	134.93
wPt-1997	1BS	3	134.93
wPt-8682	1BS	3	136.38
wPt-3824	1BS	3	137.27
tPt-0325	1BS	3	137.85
wPt-668076	1BS	3	138.99
wPt-2988	1BS	3	138.99
wPt-2395	1BS	3	138.99
wPt-742513	1BS	3	139.86
wPt-741799	1BS	3	139.86
wPt-2057	1BS	3	139.86
tPt-5080	1BS	3	141.07
wPt-8930	1BS	3	141.38
wPt-4107	1BS	3	141.38
wPt-8177	1BS	3	142.59
wPt-742457	1BS	3	142.59
wPt-5065	1BS	3	144.35
wPt-5325	1BS	3	145.83
wPt-5279	1BS	3	146.4
wPt-741274	1BS	3	147.3
wPt-2474	1BS	3	148.5
wPt-7094	1BS	3	149.08
wPt-8267	1BS	3	149.36
wPt-1251	1BS	3	149.66
wPt-7259	1BS	3	150.87
wPt-3477	1BS	3	151.46
wPt-9462	1BS	3	154.13
wPt-0260	1BS	3	157.13
wPt-5678	1BS	3	161.39
wPt-9787	1BS	3	164.62
wPt-671545	1DS	4	0
wPt-4671	1DS	4	0
wPt-9380	1DS	4	1.41
wPt-666832	1DS	4	1.41
wPt-668040	1DS	4	1.69
wPt-0413	1DS	4	3.79
wPt-734229	1DS	4	7.78
wPt-5320	1DS	4	8.96
wPt-671653	1DS	4	12.72
tPt-2481	2AS	5	0
wPt-8328	2AS	5	3.67
tPt-1041	2AS	5	8.62
wPt-5647	2AS	5	8.62
wPt-7721	2AS	5	36.37
wPt-8596	2AS	5	70.88
wPt-1114	2AS	5	72.05
wPt-4201	2AS	5	73.21
wPt-7024	2AL	5	92.19
wPt-0289	2BS	6	0
wPt-7995	2BS	6	3.68
wPt-1266	2BS	6	7.86
wPt-5250	2BS	6	10.44
wPt-7883	2BS	6	17.79
wPt-8398	2BS	6	25.87
tPt-6504	2BS	6	30.76
wPt-1964	2BS	6	30.76
tPt-4627	2BS	6	31.03
wPt-5556	2BS	6	50.52
wPt-7757	2BS	6	50.52
wPt-5672	2BS	6	50.52
wPt-4125	2BS	6	50.52
wPt-6192	2BS	6	50.52
wPt-2327	2BL	6	74.57
wPt-4199	2BL	6	79.25
wPt-5878	2BL	6	80.09
wPt-8460	2BL	6	87.52
wPt-800707	2BL	6	88.38
wPt-9350	2BL	6	92.79
wPt-9736	2BL	6	101.09
wPt-0473	2BL	6	109.84
wPt-4701	2BL	6	126.58
tPt-5438	2BL	6	129.47
wPt-1505	2BL	6	132.83
tPt-4125	2BL	6	134.42
wPt-4426	2BL	6	156.92
wPt-3378	2BL	6	162.5
wPt-2135	2BL	6	162.5
wPt-2274	2BL	6	163.95
wPt-7829	2BL	6	165.41
wPt-2724	2BL	6	167.75
wPt-5017	2BL	6	179.09
wPt-669517	2DL	7	0
wPt-2644	2DL	7	28.91
wPt-731148	2DL	7	33.3
wPt-667584	2DL	7	33.58
wPt-0298	2DL	7	33.58
wPt-4413	2DL	7	58.58
wPt-665694	2DL	7	71.16
wPt-2781	2DL	7	74.16
wPt-6574	2DL	7	75.33
wPt-5586	2DL	7	82.61
wPt-731134	2DL	7	85.65
wPt-668120	2DL	7	86.52
wPt-665317	2DL	7	88.86
wPt-6847	2DL	7	90.93
wPt-666931	2DL	7	97.93
wPt-669355	2DL	7	129.11
wPt-741201	2DL	7	129.11
wPt-741584	2DL	7	130.88
wPt-8593	3AS	9	0
wPt-1688	3AS	9	5.37
wPt-2866	3AS	9	13.04
tPt-6949	3AS	9	19.95
wPt-0951	3AS	9	22.7
wPt-1655	3AS	9	25.44
wPt-1353	3AS	9	29.69
wPt-7890	3AS	9	29.97
wPt-1464	3AS	9	36.09
wPt-8855	3AS	9	39.78
wPt-6357	3AL	8	0
tPt-3858	3AL	8	0
tPt-3563	3AL	8	0.28
wPt-1925	3AL	8	0.57
wPt-2090	3AL	8	10.4
wPt-5171	3AL	8	10.4
wPt-3839	3AL	8	10.4
wPt-9935	3AL	8	10.4
wPt-5802	3AL	8	10.4
tPt-1143	3AL	8	17.36
wPt-5786	3BS	10	0
wPt-10142	3BS	10	4.81
wPt-10003	3BS	10	11.75
wPt-10323	3BS	10	22.71
wPt-8915	3BS	10	27.27
wPt-10196	3BS	10	31.59
wPt-6945	3BS	10	35.19
wPt-9170	3BS	10	36.98
wPt-7015	3BS	10	36.98
wPt-664393	3BS	10	36.98
wPt-5105	3BS	10	36.98
wPt-732044	3BS	10	37.54
tPt-1366	3BS	10	38.11
tPt-1759	3BS	10	38.11
wPt-1484	3BS	10	40.71
wPt-9579	3BS	10	40.71
wPt-6216	3BS	10	40.71
wPt-2936	3BS	10	40.71
wPt-1191	3BS	10	41
wPt-6802	3BS	10	45.39
wPt-8238	3BS	10	59.69
wPt-0610	3BS	10	61.98
wPt-5432	3BS	10	67.45
tPt-6487	3BS	10	79.55
wPt-4842	3BS	10	79.55
wPt-743847	3BS	10	82.3
wPt-741331	3BS	10	84.63
wPt-1081	3BS	10	88.67
wPt-3536	3BS	10	93.4
wPt-9066	3BS	10	98.58
wPt-3609	3BS	10	108.14
wPt-800213	3BS	10	110.31
wPt-3761	3BS	10	112.18
wPt-9496	3BS	10	133.86
wPt-5522	3BS	10	136.59
wPt-5209	3BS	10	136.59
wPt-7225	3BS	10	136.87
wPt-8446	3BS	10	137.16
wPt-1620	3BS	10	137.16
wPt-5072	3BL	10	176.78
wPt-2559	3BL	10	177.64
wPt-7614	3BL	10	177.64
wPt-7526	3BL	10	179.13
wPt-6131	3BL	10	183.33
wPt-10758	3BL	10	187.38
wPt-6834	3BL	10	187.38
wPt-8206	3BL	10	191.93
wPt-731593	3BL	10	198.88
wPt-731663	3BL	10	202.15
wPt-2685	3BL	10	203.86
wPt-0021	3BL	10	221.74
wPt-8363	3BL	10	222.3
wPt-8752	3BL	10	223.17
wPt-10176	3BL	10	224.6
wPt-5704	3BL	10	229.41
wPt-5769	3BL	10	261.43
wPt-672088	3BL	10	264.16
wPt-664981	3BL	10	266.83
wPt-11278	3BL	10	270.87
wPt-0065	3BL	10	277.6
wPt-4697	3BL	10	281.01
wPt-2313	3DS	11	0
wPt-740796	3DS	11	3.6
wPt-740602	3DS	11	4.51
wPt-741921	3DS	11	4.8
wPt-667328	3DS	11	5.35
wPt-742445	3DS	11	5.62
wPt-742368	3DS	11	5.9
wPt-741164	3DS	11	5.9
wPt-740739	3DS	11	5.9
wPt-668064	3DS	11	5.9
wPt-742717	3DS	11	5.9
wPt-742025	3DS	11	5.9
wPt-742396	3DS	11	5.9
wPt-742587	3DS	11	5.9
wPt-742323	3DS	11	5.9
wPt-671808	3DS	11	5.9
wPt-742154	3DS	11	5.9
wPt-742189	3DS	11	5.9
wPt-4569	3DS	11	5.9
wPt-742344	3DS	11	7.68
wPt-742314	3DS	11	8.53
wPt-742500	3DS	11	8.53
wPt-740613	3DS	11	8.53
wPt-740710	3DS	11	8.53
wPt-740653	3DS	11	9.11
wPt-742255	3DS	11	26.58
wPt-6965	3DS	11	27.43
wPt-740619	3DS	11	27.43
wPt-742443	3DS	11	27.7
wPt-741037	3DS	11	27.7
wPt-742148	3DS	11	27.7
wPt-742463	3DS	11	27.7
wPt-734051	3DS	11	27.7
wPt-742530	3DS	11	27.7
wPt-741252	3DS	11	27.7
wPt-740873	3DS	11	27.7
wPt-740832	3DS	11	27.98
wPt-740976	3DS	11	28.53
wPt-740945	3DS	11	30.05
wPt-742264	3DS	11	31.24
wPt-730115	3DS	11	31.81
wPt-740590	3DS	11	32.09
wPt-729938	3DS	11	32.64
wPt-741157	3DS	11	33.2
wPt-741656	3DS	11	33.2
wPt-741333	3DS	11	34.04
wPt-2464	3DS	11	35.74
wPt-741484	3DS	11	37.18
wPt-741190	3DS	11	37.74
wPt-731858	3DS	11	39.19
wPt-742171	3DS	11	40.71
wPt-741216	3DS	11	40.71
wPt-741733	3DS	11	40.71
wPt-9335	3DS	11	40.71
wPt-731146	3DS	12	0
wPt-742156	3DS	12	3.38
wPt-740703	3DS	12	3.97
wPt-741984	3DS	12	3.97
wPt-740803	3DS	12	4.25
wPt-741558	3DS	12	4.25
wPt-740640	3DS	12	4.25
wPt-9401	3DS	12	4.25
wPt-741767	3DS	12	4.25
wPt-740662	3DS	12	4.25
wPt-741987	3DS	12	4.25
wPt-741829	3DS	12	4.25
wPt-742431	3DS	12	4.25
wPt-741800	3DS	12	4.25
wPt-733640	3DS	12	4.25
wPt-742630	3DS	12	4.25
wPt-741102	3DS	12	4.81
wPt-733405	3DS	12	5.99
rPt-1806	3DS	12	9.63
wPt-0965	3DS	12	9.92
wPt-742222	3DS	12	10.21
wPt-666738	3DS	12	10.21
wPt-3815	3DS	12	11.4
wPt-729808	3DS	12	13.51
wPt-741820	3DS	12	13.51
wPt-740665	3DS	12	13.79
wPt-740845	3DS	12	13.79
wPt-742480	3DS	12	13.79
wPt-742519	3DS	12	13.79
wPt-740538	3DS	12	13.79
wPt-9810	3DS	12	14.64
wPt-1968	3DS	12	15.77
wPt-740604	3DS	12	30.92
wPt-742648	3DS	12	32.05
wPt-742528	3DS	12	32.76
wPt-742060	3DS	12	33.43
wPt-9641	4AL	13	0
wPt-5172	4AL	13	1.16
rPt-0238	4AL	13	1.16
wPt-9675	4AL	13	3.52
wPt-1155	4AL	13	6.44
wPt-4424	4AL	13	6.44
wPt-0023	4AL	13	8.51
wPt-744256	4AL	13	10.23
wPt-0150	4AL	13	10.8
wPt-5642	4AL	13	11.37
wPt-3845	4AL	13	11.94
wPt-8967	4AL	13	11.94
wPt-6404	4AL	13	29.84
wPt-2291	4AL	13	29.84
wPt-9183	4AL	13	30.43
wPt-8886	4AL	13	30.43
wPt-8271	4AL	13	30.43
wPt-8167	4AL	13	31.57
wPt-6502	4AL	13	33.59
wPt-0538	4AL	13	38.76
wPt-5124	4AL	13	56.37
wPt-5951	4AL	13	66.29
wPt-7233	4BS	14	0
wPt-667593	4BS	14	1.74
wPt-4607	4BS	14	2.02
wPt-5559	4BS	14	3.54
wPt-1046	4BS	14	5.09
wPt-0391	4BL	15	0
wPt-732423	4BL	15	38.85
tPt-0602	4BL	15	42.58
wPt-0373	4BL	15	80.4
wPt-1370	4BL	15	80.67
wPt-2507	4BL	15	89.9
wPt-9069	4BL	15	90.47
wPt-9513	4BL	15	103.46
wPt-0162	5AS	16	0
wPt-7355	5AS	16	19.38
wPt-3435	5AS	16	20.3
wPt-7427	5AS	16	46.29
wPt-6748	5AS	16	46.86
wPt-3398	5AL	16	48.92
wPt-9251	5AL	16	49.78
tPt-7433	5AL	16	86.34
wPt-1038	5AL	16	91.84
wPt-734145	5AL	16	109.89
wPt-0231	5BS	17	0
wPt-665687	5BS	17	2.06
wPt-1859	5BS	17	2.06
wPt-664400	5BS	17	2.37
wPt-1302	5BS	17	21.52
wPt-1432	5BS	17	22.66
wPt-9006	5BS	17	24.97
wPt-7240	5BS	17	29.5
wPt-7542	5BS	17	31.62
wPt-8604	5BS	17	36.32
wPt-744314	5BS	17	37.14
wPt-0819	5BS	17	37.14
wPt-9724	5BS	17	38.3
wPt-9666	5BS	17	38.3
wPt-798756	5BS	17	43.25
rPt-6127	5BS	17	46.25
tPt-8942	5BS	17	53.02
wPt-2586	5BS	17	59.92
wPt-4936	5BL	17	74.25
wPt-3661	5BL	17	94.96
wPt-3457	5BL	17	104.22
wPt-6531	5BL	17	106
wPt-8393	5BL	17	106
wPt-1733	5BL	17	127.75
wPt-1304	5BL	17	137.39
tPt-1253	5BL	17	144.63
tPt-3144	5BL	17	165.36
wPt-4418	5BL	17	174.8
wPt-7238	5BL	17	187.67
wPt-2373	5BL	17	190.65
wPt-5118	5BL	17	191.52
wPt-3922	5BL	17	191.8
wPt-9116	5BL	17	193.3
wPt-7665	5BL	17	193.3
wPt-666215	5BL	17	195.07
wPt-4551	5BL	17	195.35
wPt-665027	5DL	18	0
wPt-667413	5DL	18	0.58
wPt-5870	5DL	18	3.92
rPt-3825	5DL	18	16.49
wPt-734004	6AS	21	0
wPt-0139	6AS	21	4.76
wPt-666988	6AS	21	7.46
wPt-9690	6AS	21	9.54
wPt-2573	6AS	21	9.83
wPt-665036	6AS	21	10.68
wPt-4681	6AS	21	12.41
wPt-9113	6AS	21	12.41
wPt-730631	6AS	21	13.29
wPt-664733	6AS	21	13.87
wPt-733764	6AS	21	13.87
wPt-667780	6AS	21	13.87
wPt-9584	6AS	21	13.87
wPt-4791	6AS	21	13.87
wPt-2822	6AS	21	13.87
wPt-666208	6AS	21	14.15
wPt-671799	6AS	21	14.15
wPt-664552	6AS	21	14.15
wPt-731010	6AS	21	14.72
wPt-3965	6AS	21	14.72
wPt-7623	6AS	21	14.72
wPt-732760	6AS	21	14.99
wPt-730729	6AS	21	18.29
wPt-731250	6AS	21	26.64
wPt-741547	6AS	21	28.9
wPt-3468	6AS	21	33.76
wPt-0864	6AS	21	34.04
wPt-730591	6AS	21	34.04
wPt-2636	6AS	21	34.32
wPt-8006	6AS	21	34.32
wPt-6520	6AS	21	34.32
wPt-4016	6AS	21	34.32
wPt-4017	6AS	21	34.94
wPt-666416	6AS	21	34.94
wPt-9832	6AS	21	37.65
wPt-730142	6AS	21	39.12
wPt-742680	6AS	21	39.12
wPt-731077	6AS	21	39.12
wPt-729877	6AS	21	41.17
wPt-731054	6AS	21	43.17
wPt-732611	6AS	21	43.17
wPt-7840	6AS	21	53.31
wPt-729839	6AL	19	0
tPt-8557	6AL	19	1.36
wPt-732035	6AL	19	4.89
wPt-731499	6AL	19	4.89
wPt-732125	6AL	19	4.89
wPt-7373	6AL	19	4.89
wPt-6696	6AL	20	0
wPt-5480	6AL	20	4.45
tPt-9048	6AL	20	4.45
wPt-0696	6AL	20	4.45
wPt-9474	6AL	20	5.92
wPt-732328	6AL	20	5.92
wPt-4229	6AL	20	7.96
wPt-734346	6AL	20	9.72
wPt-734345	6AL	20	9.72
wPt-7204	6AL	20	10
wPt-731524	6AL	20	11.38
wPt-1375	6AL	20	12.22
wPt-1642	6AL	20	12.22
wPt-6468	6AL	20	12.22
wPt-9000	6AL	20	13.11
tPt-6716	6AL	20	14.29
wPt-6995	6AL	20	14.29
wPt-731120	6AL	20	14.29
rPt-6189	6AL	20	14.58
wPt-732457	6AL	20	17.61
wPt-5696	6AL	20	22.79
rPt-9324	6AL	20	24.63
wPt-672030	6AL	20	24.63
wPt-743435	6AL	20	25.76
tPt-3786	6AL	20	28.13
wPt-6268	6AL	20	35.21
wPt-741804	6BS	22	0
wPt-8721	6BS	22	17.9
wPt-5256	6BS	22	39.47
wPt-8814	6BS	22	39.47
wPt-2297	6BS	22	45.52
wPt-667798	6BS	22	52.48
wPt-745052	6BS	22	52.48
wPt-4930	6BS	22	54.23
wPt-4142	6BS	22	56.31
wPt-6674	6BS	22	59.04
wPt-4706	6BS	22	61.69
wPt-1756	6BS	22	63.39
wPt-5971	6BS	22	64.86
wPt-0245	6BS	22	66.64
wPt-744581	6BS	22	66.64
wPt-7582	6BS	22	66.64
wPt-744407	6BS	22	66.64
wPt-664276	6BS	22	66.92
wPt-6994	6BS	22	67.5
wPt-3304	6BS	22	68.62
wPt-6585	6BS	22	69.19
wPt-5066	6BS	22	70.34
wPt-4867	6BS	22	71.81
wPt-1089	6BS	22	72.96
wPt-8563	6BS	22	74.15
wPt-9990	6BS	22	74.15
wPt-3130	6BS	22	74.15
wPt-4283	6BS	22	75.58
wPt-7207	6BS	22	76.14
wPt-8239	6BS	22	77.29
wPt-733087	6BS	23	0
wPt-7935	6BS	23	36.28
rPt-1040	6BS	23	36.56
tPt-8161	6BL	23	43.76
wPt-5211	6BL	23	43.76
wPt-743231	6BL	23	49.55
wPt-664939	6DS	24	0
wPt-732892	6DS	24	5.11
wPt-666615	6DS	24	5.11
wPt-2864	6DS	24	10.8
wPt-741955	6DS	24	11.39
wPt-667005	6DS	24	11.69
wPt-3879	6DS	24	18.5
wPt-9160	6DL	24	60.49
wPt-8146	6DL	24	67.18
tPt-6376	6DL	24	72.04
wPt-730156	6DL	24	92.67
wPt-4725	6DL	24	116.5
wPt-731465	6DL	25	0
wPt-667726	6DL	25	3.76
wPt-731605	6DL	25	3.76
wPt-667006	6DL	25	3.76
wPt-668152	6DL	25	6.13
wPt-5350	7AS	26	0
wPt-6931	7AS	26	0
wPt-9314	7AS	26	6.21
wPt-667538	7AS	26	32.19
wPt-7425	7AS	26	47.4
wPt-740561	7AS	26	54.41
wPt-1179	7AS	26	69.21
wPt-8473	7AS	26	70.38
wPt-731311	7AS	26	76.42
wPt-742244	7AS	26	90
wPt-672171	7AS	26	99.33
wPt-672051	7AS	26	99.6
wPt-664558	7AS	26	100.17
wPt-665253	7AS	26	100.74
wPt-8418	7AS	26	103.41
wPt-8192	7AS	26	107.03
wPt-6959	7AS	26	109.92
wPt-3226	7AL	26	126.7
wPt-9072	7AL	26	142.92
tPt-9518	7AL	26	142.92
wPt-1557	7AL	26	143.2
tPt-6336	7AL	26	161.55
wPt-744897	7AL	26	172.71
wPt-4553	7AL	26	197.55
wPt-0961	7AL	26	197.55
wPt-8375	7AL	26	203.43
wPt-3393	7AL	26	236.92
wPt-0963	7BL	27	0
wPt-9467	7BL	27	11.5
wPt-2305	7BL	27	14.15
wPt-3723	7BL	27	28.63
wPt-9925	7BL	27	32.83
wPt-0138	7BL	27	41.06
wPt-4258	7BL	27	53.54
wPt-7887	7BL	27	57.56
wPt-9299	7BL	27	57.56
wPt-5892	7BL	27	57.56
wPt-4600	7BL	27	59.9
wPt-4814	7BL	27	59.9
wPt-2356	7BL	27	61.98
wPt-8233	7BL	27	63.74
wPt-0635	7BL	27	63.74
wPt-9215	7BL	27	65.51
wPt-0266	7BL	27	66.98
wPt-664119	7BL	27	68.71
wPt-743502	7BL	27	69.01
wPt-4045	7BL	27	70.21
wPt-2407	7BL	27	73.19
wPt-4300	7BL	27	77.99
wPt-745067	7DS	29	0
wPt-744444	7DS	29	0.56
wPt-744889	7DS	29	0.56
wPt-744346	7DS	29	0.56
wPt-743698	7DS	29	0.56
wPt-744784	7DS	29	0.56
wPt-663820	7DS	29	0.56
wPt-744148	7DS	29	0.56
wPt-733104	7DS	29	0.85
wPt-743749	7DS	29	1.43
wPt-663918	7DS	29	1.7
wPt-743999	7DS	29	2.56
wPt-743589	7DS	29	4.39
wPt-666850	7DS	29	4.39
wPt-743331	7DS	29	9.19
wPt-665927	7DS	29	15.39
wPt-743395	7DS	30	0
wPt-671530	7DS	30	0.58
wPt-743310	7DS	30	0.86
wPt-743857	7DS	30	0.86
wPt-742859	7DS	30	0.86
wPt-1708	7DS	31	0
wPt-7807	7DS	31	23.77
wPt-3334	7DS	31	25.65
wPt-665999	7DL	31	28.97
wPt-0827	7DL	28	0
wPt-2339	7DL	28	5.12
wPt-663848	7DL	28	5.69
wPt-732683	7DL	28	10.57
wPt-664022	7DL	28	14.32
wPt-672113	7DL	28	14.32
wPt-663984	7DL	28	15.52
wPt-743602	7DL	28	16.71
wPt-731810	7DL	28	30.37
wPt-0695	7DL	28	33.77
wPt-664384	7DL	28	34.06
wPt-4315	7DL	28	37.94
wPt-731386	7DL	28	39.35
wPt-730876	7DL	28	39.35
wPt-8422	7DL	28	39.35
wPt-665461	7DL	28	40.52
wPt-0357	7DL	28	42.91
wPt-7842	7DL	28	43.49
