# Supplementary material for: Identification of Genomic Associations for Adult Plant Resistance in the Background of Popular South Asian Wheat Cultivar, PBW343
Source: Front Plant Sci. 2016 Nov 8;7:1674. doi: 10.3389/fpls.2016.01674 (PMC5099247; doi:10.3389/fpls.2016.01674)
Supplement: Supplementary file 14 [file Table14.XLSX]

## Sheet: Supplementary Table 14
Supplementary Table 14 Results from in silico mapping
QTL marker	DArT sequence	Best Blast hit chromosome	Wheat contig (bp)	similarity of DArT sequence with contig (numbers refer to contig sequence)	Gene prediction
wPt-2389	>345327_PUR_f+r (344 bases|overlap=344|clustalW)	IWGSC_chr1BL_ab_k71_contigs_longerthan_200_3797873	18238	11262-11605	Triticum turgidum subsp. dicoccoides wheat kinase-START domain protein (WKS2) gene, complete cds, gb|EU835200.1|
wPt-7829	>117444_PUR_f (single_seq)WPT7829-2B	IWGSC_chr2BL_ab_k71_contigs_longerthan_200_8071109	26911	18416-18816	Triticum aestivum putative NBS-LRR disease resistance protein RCCN3 (Rccn3) gene, partial cds gb|AF320848.1|AF320848
					Triticum aestivum putative NBS-LRR disease resistance protein (RGA14) gene, partial cds gb|AY555270.1|
wPt-8398	>116472_PUR_f+r (333 bases|overlap=333|clustalW)	IWGSC_chr2BS_ab_k71_contigs_longerthan_200_5244370	15222	1-303	Triticum aestivum LRK33 (Lrk33) and TAK33 (Tak33) genes, complete cds gb|AF325197.1|AF325197
					Triticum aestivum PST19 (Pst19), LRR19 (Lrr19), TAK19-1 (Tak19-1), and LRK19 (Lrk19) genes, complete cds gb|AF325196.1|
wPt-730591	>730591_PUR_f+r (400 bases|overlap=400|clustalW)	IWGSC_chr6AS_ab_k71_contigs_longerthan_200_4404680	29662	2064-2406	Hordeum vulgare subsp. vulgare Morex barley stem rust resistance protein (Rpg1) gene, complete cds gb|AF509748.1|
					Triticum turgidum subsp. durum defensin precursor (PRPI-10) gene, complete cds gb|GQ449374.1|
wPt-0432	>116054_PUR_f+r (451 bases|overlap=451|clustalW)	IWGSC_chr1AL_v2_ab_k71_contigs_longerthan_200_3894014	9211	3825-4275	Brachypodium distachyon putative disease resistance protein RGA3 (LOC100839905), mRNA ref|XM_010235041.1|
wPt-7953	>116668_PUR_f+r (702 bases|overlap=702|clustalW)	IWGSC_chr1DS_ab_k71_contigs_longerthan_200_1892826	17100	6866-7567	Aegilops tauschii cultivar CPI110799 RGA2a gene, complete cds gb|KF031292.1|
					Brachypodium distachyon disease resistance RPP13-like protein 4 (LOC104584496), transcript variant X2, mRNA ref|XM_010239266.1|
					Brachypodium distachyon disease resistance protein RPM1-like (LOC104584899), mRNA ref|XM_010240715.1|
					Hordeum vulgare CC-NBS-LRR resistance protein MLA13 gene, complete cds; gb|AF523678.1|
wPt-2757	>116935_PUR_f+r (861 bases|overlap=533|clustalW)WPT2757	IWGSC_chr3B_ab_k71_contigs_longerthan_200_10763267	13354	4986-5848	Triticum aestivum resistance-related receptor-like kinase (RLK-R1) gene, complete cds gb|DQ270234.2|
					Triticum aestivum LRR14 (Lrr14), TAK14 (TAK14), and LRK14 (Lrk14) genes, complete cds; and unknown gene gb|AF325198.1|AF325198
