# Supplementary material for: Identification of Genomic Associations for Adult Plant Resistance in the Background of Popular South Asian Wheat Cultivar, PBW343
Source: Front Plant Sci. 2016 Nov 8;7:1674. doi: 10.3389/fpls.2016.01674 (PMC5099247; doi:10.3389/fpls.2016.01674)
Supplement: Supplementary file 15 [file Table15.XLSX]

## Sheet: Supplementary Table 15
Supplementary Table 15 QTL identified by inclusive composite interval mapping (ICIM) across nine RIL families
Family	Trait/Trial		Chr.		Pos. (cM)		LeftMarker		RightMarker		LOD		PVE (%)		Add
PBW343 x Diniza	SR-MS2010		2BS		90		wPt-8404		wPt-9432		4.0422		15.5919		6.4789
PBW343 x Diniza	SR-OS2010		2BS		91		wPt-8404		wPt-9432		7.2509		17.6406		8.6277
PBW343 x Diniza	SR-MS2010		3BS		30		wPt-742337		wPt-0342		5.2383		17.7222		-6.942
PBW343 x Diniza	SR-OS2010		3BS		30		wPt-742337		wPt-0342		4.5415		10.254		-6.523
PBW343 x Diniza	SR-OS2010		3BL		196		wPt-743661		wPt-9433		3.9899		8.9032		6.0616
PBW343 x Diniza	SR-OS2010		4AS		29		wPt-3398		wPt-9445		3.4109		7.354		-5.571
PBW343 x Diniza	LR-2010		5AL		41		wPt-8794		wPt-1038		4.6838		23.1337		-4.147
PBW343 x Diniza	YR-K2010		5AL		57		wPt-8794		wPt-1038		6.2443		67.8037		-16.83
PBW343 x Diniza	SR-OS2010		7AL		131		wPt-9555		wPt-2100		5.191		11.8983		7.0069
PBW343 x Diniza	SR-OS2010		7DS		20		wPt-743395		wPt-733087		3.5475		7.9395		5.7227
PBW343 x Diniza	SR-MS2010		7DS		26		wPt-4555		wPt-1866		3.757		18.8219		-7.128
PBW343 x Cross Bill	SR-OS2010		1DS		20		wPt-3738		wPt-668040		2.8075		16.6544		7.2696
PBW343 x Cross Bill	SR-2009		2AL		65		WMC198		WMS372		3.3422		11.4372		-4.403
PBW343 x Cross Bill	LR-2011		3AS		63		wPt-0951		BARC5		3.5649		16.7745		-3.45
PBW343 x Cross Bill	YR-K2010		3AS		65		BARC5		wPt-10311		6.0458		19.1524		-5.883
PBW343 x Cross Bill	YR-K2010		3BS		111		9496L1R1		WMS533		2.8527		7.9449		3.7797
PBW343 x Cross Bill	SR-2009		3BL		356		wPt-0021		wPt-5261		16.668		84.798		-11.9
PBW343 x Cross Bill	SR-MS2010		4AL		212		rPt-7987		wPt-2632		4.5985		51.7954		-14.61
PBW343 x Cross Bill	SR-2009		7BL		11		tPt-3700		wPt-7387		3.0445		10.3709		4.1324
PBW343 x Cross Bill	YR-K2010		7DL		106		wPt-664155		BARC111		13.517		50.6574		9.6739
PBW343 x Juchi	SR-MS2010		1AS		0		wPt-664972		wPt-8172		4.4327		11.6532		-4.707
PBW343 x Juchi	YR-T2010		2BS		230		wPt-7672		wPt-0100		7.5882		20.4964		-5.352
PBW343 x Juchi	SR-MS2010		2BL		380		wPt-4426		wPt-2724		3.7546		10.258		-4.477
PBW343 x Juchi	LR-2010		2BL		388		wPt-2724		wPt-2274		5.0117		9.1826		-2.709
PBW343 x Juchi	SR-OS2010		3BS		32		wPt-11278		wPt-0021		2.9534		6.3747		-4.269
PBW343 x Juchi	YR-T2010		3BS		110		wPt-741331		wPt-1081		4.354		10.8517		-3.855
PBW343 x Juchi	SR-OS2010		3BS		134		wPt-742060		wPt-742253		11.413		31.2424		8.5131
PBW343 x Juchi	YR-T2010		3BS		233		wPt-10546		wPt-3726		3.0893		7.345		-3.192
PBW343 x Juchi	LR-2010		3BL		503		wPt-5870		wPt-1070		15.537		36.811		5.4556
PBW343 x Juchi	SR-MS2010		3BL		503		wPt-5870		wPt-1070		4.0976		10.7068		-4.609
PBW343 x Juchi	SR-OS2010		3BL		555		wPt-3398		wPt-9251		3.273		6.9812		4.0475
PBW343 x Juchi	SR-MS2010		5BS		25		wPt-1482		tPt-1253		4.8004		17.5226		-5.753
PBW343 x Juchi	YR-T2010		5BS		40		wPt-1733		wPt-9006		5.2064		13.2751		4.3053
PBW343 x Juchi	YR-T2010		5BL		385		wPt-7665		wPt-4418		3.7351		9.1955		3.5684
PBW343 x Juchi	LR-2010		5BL-2		27		wPt-733087		wPt-5896		12.146		30.7541		5.4317
PBW343 x Juchi	SR-MS2010		6AS		26		wPt-729826		wPt-7373		2.8352		12.7904		4.9202
PBW343 x Juchi	SR-OS2010		6AS		78		wPt-3605		wPt-7623		8.8813		22.1968		-7.152
PBW343 x Juchi	YR-T2010		6AL		76		wPt-6268		wPt-7204		4.7321		11.7149		-4.014
PBW343 x Juchi	SR-OS2010		7BL		0		wPt-5216		wPt-7108		6.2268		14.3461		-5.801
PBW343 x Kenya Swara	SR-MS2010		1BL		147		wPt-734314		WMC44		3.0629		3.236		-3.931
PBW343 x Kenya Swara	YR-T2010		1BL		150		WMC44		rPt-9074		5.0204		7.0826		-6.809
PBW343 x Kenya Swara	LR-2012		1BL		155		WMC44		rPt-9074		20.914		37.052		-19.61
PBW343 x Kenya Swara	SR-MS2010		1BL		270		wPt-8280		WMC198-Yr32		4.5446		5.6221		5.1849
PBW343 x Kenya Swara	YR-T2010		1DS		7		rPt-4471		wPt-5320		6.3557		9.2806		-8.55
PBW343 x Kenya Swara	SR-OS2010		2AS		42		tPt-9405		wPt-5647		3.0366		2.8045		4.0458
PBW343 x Kenya Swara	SR-OS2010		3AS		0		BARC57		wPt-664488		2.9243		2.4389		-3.774
PBW343 x Kenya Swara	SR-MS2010		3AL		310		wPt-1339		wPt-8146		6.3504		5.824		5.7807
PBW343 x Kenya Swara	YR-T2010		3BS		81		BARC77		wPt-5769		5.2592		21.1698		-11.71
PBW343 x Kenya Swara	SR-MS2010		3BS		199		wPt-3921		wPt-3536		17.089		18.4687		9.4155
PBW343 x Kenya Swara	SR-OS2010		3BS		200		wPt-3921		wPt-3536		18.055		20.4729		11.001
PBW343 x Kenya Swara	LR-2012		3BL		546		wPt-9786		wPt-742222		4.6215		6.4431		-8.57
PBW343 x Kenya Swara	SR-OS2010		4AL		195		wPt-8657		wPt-2780		2.7952		2.3942		3.7391
PBW343 x Kenya Swara	SR-MS2010		4AL		222		BARC343		WMC262		8.3369		8.0171		6.1855
PBW343 x Kenya Swara	LR-2012		5BS		284		wPt-733087		wPt-3085		10.273		16.3826		15.08
PBW343 x Kenya Swara	SR-MS2010		5BS		380		wPt-734145		wPt-1799		4.7596		4.4287		-4.761
PBW343 x Kenya Swara	SR-OS2010		5BS		385		wPt-1799		wPt-1165		3.2954		3.1341		-4.449
PBW343 x Kenya Swara	SR-MS2010		5BL		513		CFD152		wPt-730263		5.2883		4.7596		4.7738
PBW343 x Kenya Swara	SR-OS2010		5BL		759		WMS408		WMC75		2.5051		2.1367		3.5343
PBW343 x Kenya Swara	LR-2012		5BL		786		WMS604		wPt-9103		3.2928		4.1286		7.472
PBW343 x Kenya Swara	YR-T2010		5BL		900		tPt-1253		tPt-3144		2.9391		5.3548		-5.904
PBW343 x Kenya Swara	SR-MS2010		6AS		48		wPt-744969		wPt-3127		3.6954		3.7819		-4.914
PBW343 x Kenya Swara	SR-OS2010		6AS		50		wPt-3127		wPt-0240		7.3759		8.0457		-8.08
PBW343 x Kenya Swara	SR-MS2010		6AS		148		wPt-4016		wPt-669498		6.2868		5.8911		5.8379
PBW343 x Kenya Swara	SR-OS2010		6AS		148		wPt-4016		wPt-669498		23.188		26.3114		13.66
PBW343 x Kenya Swara	YR-T2010		6AL		206		wPt-732328		wPt-4229		3.0665		4.2123		5.365
PBW343 x Kenya Swara	SR-MS2010		6BS		138		WMC494		wPt-3733		3.8113		4.415		4.6526
PBW343 x Kenya Swara	YR-T2010		6BL		224		WMC398		WMC397		3.0566		8.0402		7.22
PBW343 x Kenya Swara	LR-2012		6BL		263		wPt-0406		wPt-9256		3.3984		4.0157		6.4648
PBW343 x Kenya Swara	SR-OS2010		6DL		80		CFD5		wPt-667726		3.5644		2.998		4.1839
PBW343 x Kenya Swara	YR-T2010		7AS		65		wPt-5742		wPt-9207		3.0746		4.3758		5.3668
PBW343 x Kenya Swara	SR-MS2010		7BL		94		wPt-6463		WMC396		4.3204		3.795		-4.248
PBW343 x Kenya Swara	SR-MS2010		7BL		183		wPt-0194		wPt-664119		6.1984		5.8071		5.2677
PBW343 x Kingbird	SR-MS2010		1BL		51		wPt-2389		wPt-2315		3.8135		6.6615		4.9936
PBW343 x Kingbird	SR-OS2010		2BS		181		wPt-1964		wPt-7985		3.551		7.9441		5.4956
PBW343 x Kingbird	SR-MS2010		2BL		232		wPt-2327		wPt-1646		2.539		4.4314		3.9331
PBW343 x Kingbird	LR-2011		3BL		206		wPt-733251		wPt-729972		2.8503		44.0681		-5.208
PBW343 x Kingbird	YR-K2010		3BL		290		wPt-9496		wPt-800213		7.725		22.8526		6.4825
PBW343 x Kingbird	SR-MS2010		3BL		292		wPt-9496		wPt-800213		12.446		27.8126		9.888
PBW343 x Kingbird	YR-T2010		3BL		293		wPt-800213		wPt-3761		6.4436		29.4471		4.4315
PBW343 x Kingbird	SR-2009		3BL		294		wPt-800213		wPt-3761		9.7619		41.5903		10.874
PBW343 x Kingbird	SR-OS2010		3BL		299		wPt-3921		wPt-1081		5.1947		12.3622		6.8396
PBW343 x Kingbird	YR-K2010		5BL		1		wPt-6014		wPt-5896		9.3599		25.113		-6.775
PBW343 x Kingbird	SR-OS2010		5BL		108		wPt-3661		wPt-4418		2.6376		10.6517		-6.346
PBW343 x Kenya Kudu	LR-2011		1AS		12		wPt-731282		wPt-665590		2.6059		2.3359		3.2693
PBW343 x Kenya Kudu	SR-MS2010		1AS		105		wPt-666300		tPt-5413		3.6892		4.9344		-4.825
PBW343 x Kenya Kudu	YR-T2011		1AL		255		wPt-7215		wPt-1865		4.0439		2.5729		-4.439
PBW343 x Kenya Kudu	YR-T2011		1AL		360		wPt-5160		wPt-667763		4.2365		5.4522		6.4383
PBW343 x Kenya Kudu	SR-MS2010		1BL		170		wPt-0512		cslv46g22		8.9507		11.8381		-7.448
PBW343 x Kenya Kudu	SR-OS2010		1BL		170		wPt-0512		cslv46g22		6.7141		8.1442		-6.257
PBW343 x Kenya Kudu	LR-2012		1BL		170		wPt-0512		cslv46g22		17.94		66.408		-28.28
PBW343 x Kenya Kudu	LR-2011		1BL		171		cslv46g22		wPt-1770		9.7371		9.8243		-6.627
PBW343 x Kenya Kudu	YR-T2010		1BL		172		cslv46g22		wPt-1770		6.8362		15.4598		-9.266
PBW343 x Kenya Kudu	YR-T2011		1BL		172		cslv46g22		wPt-1770		15.557		13.469		-10.12
PBW343 x Kenya Kudu	LR-2011		1BL		211		wPt-0864		wPt-3765		19.682		25.6266		-18.7
PBW343 x Kenya Kudu	YR-T2010		1BL		218		wPt-3765		wPt-1726		3.9481		10.1298		-25.34
PBW343 x Kenya Kudu	LR-2011		2BS		60		wPt-2266		wPt-2274		7.8994		7.7142		-5.934
PBW343 x Kenya Kudu	SR-2009		2BS		63		wPt-2135		wPt-2425		2.5214		5.9914		-3.202
PBW343 x Kenya Kudu	YR-T2011		2BS		72		wPt-5736		wPt-1236		6.6461		4.6842		5.968
PBW343 x Kenya Kudu	YR-T2010		2BL		210		WMC474		wPt-1920		16.619		49.8171		16.721
PBW343 x Kenya Kudu	YR-T2011		2BL		210		WMC474		wPt-1920		27.803		34.9668		16.381
PBW343 x Kenya Kudu	SR-OS2010		2BL		212		wPt-1920		WMC597		6.979		9.0082		-6.655
PBW343 x Kenya Kudu	LR-2011		2BL		280		wPt-741382		wPt-4072		28.423		53.1856		15.945
PBW343 x Kenya Kudu	LR-2012		3AS		35		wPt-10311		wPt-1655		3.4253		8.5079		-10.14
PBW343 x Kenya Kudu	LR-2011		3AL		128		rPt-7002		CFD2d		11.076		11.9562		-7.478
PBW343 x Kenya Kudu	YR-T2011		3AL		135		wPt-3816		wPt-8041		3.1455		1.9254		3.8319
PBW343 x Kenya Kudu	SR-MS2010		3AL		145		CFD2c		wPt-733571		2.5613		3.1929		-3.921
PBW343 x Kenya Kudu	SR-2009		3BS		84		wPt-1162		wPt-2757		8.8181		26.2823		6.5909
PBW343 x Kenya Kudu	SR-MS2010		3BS		87		wPt-1162		wPt-2757		16.483		27.6012		11.441
PBW343 x Kenya Kudu	SR-OS2010		3BS		87		wPt-1162		wPt-2757		21.529		40.8934		14.075
PBW343 x Kenya Kudu	SR-MS2010		3BS		136		wPt-10530		wPt-669328		8.4497		11.1879		7.2709
PBW343 x Kenya Kudu	SR-OS2010		3BS		136		wPt-10530		wPt-669328		2.9767		3.2727		3.9853
PBW343 x Kenya Kudu	SR-2009		3BS		155		wPt-2091		wPt-6047		5.0943		12.9446		4.6341
PBW343 x Kenya Kudu	LR-2011		3BS		179		wPt-10003		wPt-2372		8.2031		8.1404		-6.033
PBW343 x Kenya Kudu	SR-OS2010		3BL		210		wPt-3678		wPt-4697		4.1306		4.6954		4.7512
PBW343 x Kenya Kudu	SR-MS2010		3BL		264		wPt-9826		wPt-734141		4.4137		5.1622		-4.963
PBW343 x Kenya Kudu	SR-OS2010		3BL		273		wPt-6131		wPt-6834		2.883		3.1741		-3.938
PBW343 x Kenya Kudu	SR-MS2010		4AL		15		tPt-9856		wPt-667755		3.3441		4.2372		-4.592
PBW343 x Kenya Kudu	YR-T2011		4AL		50		wPt-742051		wPt-5935		20.421		21.0962		13.018
PBW343 x Kenya Kudu	LR-2011		4BL		66		wPt-5303		wPt-4962		12.006		14.9301		8.2103
PBW343 x Kenya Kudu	SR-OS2010		4BL		71		wPt-5265		wPt-6209		3.7497		4.2835		-4.581
PBW343 x Kenya Kudu	LR-2011		5BL		150		tPt-4875		wPt-3995		9.1337		9.2153		6.4849
PBW343 x Kenya Kudu	LR-2011		5BL		278		wPt-9116		wPt-2373		5.2453		4.89		-4.713
PBW343 x Kenya Kudu	SR-OS2010		6AS		90		wPt-8783		wPt-3127		2.7455		5.1964		4.9989
PBW343 x Kenya Kudu	SR-OS2010		6AS		217		wPt-3524		wPt-732062		3.6787		4.2653		4.5446
PBW343 x Kenya Kudu	YR-T2011		6AL		280		wPt-1128		tPt-3786		6.2072		4.2335		5.697
PBW343 x Kenya Kudu	LR-2011		6BS		55		wPt-2175		wPt-4119		6.2979		5.9348		5.2333
PBW343 x Kenya Kudu	YR-T2011		6BS		56		wPt-664250		wPt-667798		48.323		122.018		-31.96
PBW343 x Kenya Kudu	LR-2011		6DL		0		wPt-3350		wPt-731605		10.054		10.3597		-6.839
PBW343 x Kenya Kudu	LR-2011		7AS		108		wPt-9207		rPt-4199		5.123		4.657		4.7258
PBW343 x Kenya Kudu	SR-MS2010		7AL		266		wPt-741686		wPt-6495		4.1338		4.779		-4.742
PBW343 x Kenya Kudu	YR-T2011		7BL		136		wPt-5462		wPt-2592		11.287		10.5225		-8.984
PBW343 x Kenya Kudu	SR-MS2010		7DS		96		wPt-743094		wPt-743422		5.948		7.3083		-5.873
PBW343 x Kenya Kudu	YR-T2011		7DL		169		wPt-9892		wPt-1897		26.107		31.1609		15.416
PBW343 x Pavon76	LR-2010		1AL		192		wPt-7784		wPt-4897		4.1826		7.548		2.5078
PBW343 x Pavon76	LR-2010		1BL		140		wPt-2315		wPt-7066		4.148		7.4378		-2.458
PBW343 x Pavon76	SR-OS2010		1DS		36		wPt-7140		wPt-5320		2.6754		4.0148		-3.417
PBW343 x Pavon76	LR-2010		2AL		125		wPt-7024		tPt-8937		5.9871		10.9567		-3.062
PBW343 x Pavon76	SR-MS2010		3AS		7		wPt-2755		tPt-1143		3.6758		4.9654		4.271
PBW343 x Pavon76	SR-MS2010		3BS		21		wPt-3921		wPt-3761		27.265		42.3384		12.511
PBW343 x Pavon76	SR-OS2010		3BS		21		wPt-3921		wPt-3761		22.13		40.1164		10.773
PBW343 x Pavon76	SR-MS2009		3BS		22		wPt-3761		wPt-1081		21.61		44.087		9.0083
PBW343 x Pavon76	YR-T2010		3BS		22		wPt-3761		wPt-1081		18.027		49.9177		12.806
PBW343 x Pavon76	YR-T2010		4BL		100		wPt-5996		wPt-5338		5.8083		15.0478		-7.013
PBW343 x Pavon76	YR-T2010		5BL		0		wPt-6014		wPt-1733		4.6787		10.2759		-5.818
PBW343 x Pavon76	SR-MS2010		7DL		134		wPt-665027		wPt-4319		4.0182		12.4726		6.7767
PBW343 x MUU	YR-T2010		1AL		229		wPt-665814		wPt-0258		2.8629		4.1336		1.757
PBW343 x MUU	YR-K2010		1AL		230		wPt-0258		wPt-668205		2.7178		5.3745		2.8414
PBW343 x MUU	SR-MS2011		1BL		101		wPt-2389		wPt-3451		13.13		18.4917		7.2686
PBW343 x MUU	YR-K2010		2AL		15		wPt-799683		wPt-741201		17.123		43.3909		-8.113
PBW343 x MUU	SR-OS2010		2BS		50		wPt-9230		wPt-744022		3.8252		4.6439		3.7377
PBW343 x MUU	SR-MS2010		2BS		50		wPt-9230		wPt-744022		3.2617		5.1468		4.2477
PBW343 x MUU	YR-K2010		2BL		87		wPt-0950		wPt-3132		4.7661		9.5789		-3.78
PBW343 x MUU	YR-T2010		2BL		89		wPt-8693		wPt-2430		6.3013		10.0129		-2.73
PBW343 x MUU	SR-2009		3BS		75		wPt-5390		wPt-7271		2.5155		34.5688		10.145
PBW343 x MUU	SR-OS2010		3BS		92		wPt-1081		wPt-740604		19.679		30.1026		9.6714
PBW343 x MUU	YR-K2010		3BS		96		wPt-740604		wPt-9066		9.1817		14.7166		2.2842
PBW343 x MUU	SR-MS2011		3BS		101		wPt-3609		wPt-666139		16.647		24.431		8.097
PBW343 x MUU	SR-MS2010		3BS		109		wPt-3921		wPt-800213		9.5495		16.1559		7.5329
PBW343 x MUU	SR-2009		3BS		125		wPt-800213		wPt-9496		3.1433		12.3119		5.8446
PBW343 x MUU	SR-OS2010		3BL		353		wPt-742344		wPt-742717		8.1698		10.5568		-24.16
PBW343 x MUU	SR-MS2010		3BL		353		wPt-742344		wPt-742717		8.2203		13.3803		-29.32
PBW343 x MUU	SR-MS2011		3BL		353		wPt-742344		wPt-742717		19.304		29.2245		-37.34
PBW343 x MUU	YR-T2010		6AL		380		wPt-731592		wPt-0504		3.2727		5.4808		-9.254
PBW343 x MUU	YR-K2010		4BL		8		wPt-1101		BE637143		8.4021		13.8842		-2.219
PBW343 x MUU	YR-T2010		4BL		13		wPt-1101		BE637143		3.4278		5.1999		-1.967
PBW343 x MUU	LR-2011		5BL		225		WMS408		wPt-1733		3.6261		10.4762		-1.788
PBW343 x MUU	SR-OS2010		5BL		226		wPt-1733		WMC75		3.5213		4.1278		-3.649
PBW343 x MUU	SR-MS2011		5BL		229		WMC75		WMS604		5.9904		7.444		-4.515
PBW343 x MUU	YR-T2010		5BL		310		wPt-7665		wPt-2373		2.8888		4.1209		-1.751
PBW343 x MUU	YR-K2010		5BL		310		wPt-7665		wPt-2373		10.708		17.195		-2.468
PBW343 x MUU	YR-T2010		6BS		5		wPt-8721		WMS608		8.7713		13.8832		3.2158
PBW343 x MUU	YR-K2010		6BL		23		tPt-8161		wPt-5211		3.8713		5.4721		1.4543
PBW343 x MUU	YR-T2010		6DL		11		wPt-665675		wPt-668152		12.935		21.6206		4.034
PBW343 x MUU	SR-MS2011		7AS		1		wPt-8043		wPt-2371		3.3793		4.1169		3.3217
PBW343 x MUU	YR-K2010		7AL		0		wPt-0961		wPt-8375		2.7788		3.8572		1.1902
PBW343 x Kenya Nyangumi	SR-OS2010		1AL		42		wPt-1070		wPt-2526		4.6314		8.0086		-5.672
PBW343 x Kenya Nyangumi	YR-T2010		1AL		47		wPt-1070		wPt-2526		7.7753		15.0485		-7.424
PBW343 x Kenya Nyangumi	LR-2010		1AL		51		wPt-1070		wPt-2526		15.03		50.1032		-23.03
PBW343 x Kenya Nyangumi	SR-MS2010		1BS		63		wPt-4133		wPt-8320		4.6613		5.2333		-6.562
PBW343 x Kenya Nyangumi		SR-MS2010		1BS		131		tPt-8929		tPt-5675		14.406		14.5947		9.4836
PBW343 x Kenya Nyangumi		SR-MS2010		3AL		17		wPt-5802		tPt-1143		4.0096		3.582		4.4478
PBW343 x Kenya Nyangumi		SR-OS2010		3BS		111		wPt-800213		wPt-3761		6.7378		12.4938		7.0966
PBW343 x Kenya Nyangumi		SR-MS2010		3BS		113		wPt-3761		wPt-9496		25.059		34.7515		13.867
PBW343 x Kenya Nyangumi		SR-OS2010		3DS		32		wPt-730115		wPt-740590		3.8579		6.722		-5.219
PBW343 x Kenya Nyangumi		SR-MS2010		3DS		6		wPt-733405		rPt-1806		19.309		20.7565		-10.7
PBW343 x Kenya Nyangumi		SR-MS2010		5BS		25		wPt-9006		wPt-7240		3.5443		3.1126		-4.545
PBW343 x Kenya Nyangumi		YR-T2010		5BL		187		wPt-4418		wPt-7238		2.5279		3.4873		-3.58
PBW343 x Kenya Nyangumi		SR-MS2010		5DL		16		wPt-5870		rPt-3825		2.7606		2.4829		-3.703
PBW343 x Kenya Nyangumi		SR-MS2010		6AS		38		wPt-9832		wPt-730142		7.4931		7.004		6.2318
PBW343 x Kenya Nyangumi		LR-2010		6BS		0		wPt-733087		wPt-7935		5.3784		8.9465		9.6144
PBW343 x Kenya Nyangumi		YR-T2010		6BS		1		wPt-733087		wPt-7935		10.446		16.4308		7.8077
PBW343 x Kenya Nyangumi		SR-OS2010		6BS		4		wPt-733087		wPt-7935		2.9652		6.9724		5.317
PBW343 x Kenya Nyangumi		SR-MS2010		7AS		30		wPt-9314		wPt-667538		3.1966		3.3755		-4.315
PBW343 x Kenya Nyangumi		SR-MS2010		7DS		0		wPt-743395		wPt-671530		5.7452		5.1752		5.4383
PBW343 x Kenya Nyangumi		YR-T2010		7DS		15		wPt-743331		wPt-665927		2.7811		3.7817		-3.733
